# Supplementary material for: Deciphering the molecular machinery of stem cells: a look at the neoblast gene expression profile
Source: Genome Biol. 2007 Apr 20;8(4):R62. doi: 10.1186/gb-2007-8-4-r62 (PMC1896013; doi:10.1186/gb-2007-8-4-r62)
Supplement: Additional data file 1 — Shown is a table listing the primers and probes used in the amplification reactions for probe production and real-time RT-PCR analysis. [file gb-2007-8-4-r62-S1.xls]

## Sheet: Foglio1
Primers and probes used in the amplification reactions
Gi number	homology/name	Real Time RT-PCR sense primer	Real Time RT-PCR anti-sense primer	Real Time RT-PCR probe	Sense primer for whole mount in situ hybridization	anti-sense primer for whole mount in situ hybridization T7 promoter-adapted
32903884	Sam68-like mammalian protein 1 [Homo sapiens]	GTCAGGGCGAAAGTTGATATACCA	CTTTTTAAAGTGCTTGCACCTGGT	CCGAGTAATTTACCAACAAAAT	TTTAAACTGTCCCATTTTGTCT	TAATACGACTCACTATAGGGAGAACTGCATTCTGATTGTTGGG
32900731	retinoblastoma-binding protein mRbAp48 [Mus musculus]	GGGTGAATTCGGTGGTTTCG	CCGATTTACTTCACCATCGTGATTG	ATCTGTTAATGGTAAAATTG	TGATTTGGTAATGACTCATGCT	TAATACGACTCACTATAGGGAGACCTTTTAATCTAAGATCGG
32900868	similar to cytokine induced protein 29 kDa [Strongylocentrotus purpuratus]	TTGGGCTTATCAATTACTGGCAA	GCTTCATCACTAGTTTCAGTTGTA	TCTCAAGTTGTTAGTAACGTT	TAGAAAAAGATGTAAGGATTTGG	TAATACGACTCACTATAGGGAGAGAAGTATTTATTCCAAAACGAG
32901296	H2A histone family, member Z [Rattus norvegicus]	CGTGCTGGATTACAATTTCCTG	TACATTACATTCTTACAGAATAAATAAATTT	GCTGGAAACGCAAGTAAA	GGAAAGTCCAAATCTAAATCAA	TAATACGACTCACTATAGGGAGATAACATACATTACATTCTTACAG
32902158	TAF-Ibeta1 [Xenopus laevis]	TCGAACAAAAATATAACAAATTAAGACAGCCAT	CTGCCAATTGTGGATGGTTCAAAA	CTGAATTAATTTCTAAAATTCCC	GGTGGAGTTGATTTTAATATGG	TAATACGACTCACTATAGGGAGACGACTTTAACTAAACTTTTACC
32899321	AHNAK-related protein, partial [Gallus gallus]	GAAACCGAAAGGCGAAATTGATCT	CCTTTTAAATCGATATCTCCATGTGGTTTCT	CTCCAGCATTCAAATCT	GAAGAAACCGAAAGGCGAAA	TAATACGACTCACTATAGGGAGAATTTTGGACCTTTAATATCAAC
	DjEF2	GCAATCGAAGACGTTCCATGTG	CCAGGAAAAGTTGTTATAGTCCCAGTTT	CCAACAAGTCCACATATGTT
13561035	DjMCM2	GGCAGGTGAAACATTGGGATCA	GGCTACCGACATTCCTTTGGT	CTCTACTGCTTCATAAGTCTG	Ref 5	Ref 5
32899629	HMG protein TCF/LEF				CACACTAAAAGAATCAGCGG	TAATACGACTCACTATAGGGAGAATTGATGATACACCGTTATTTGA
32904098	prohibitin 2 [Xenopus tropicalis]	TGCTTTGTCAGCGAATTCAGGATAT	TTTTGAGCTGTTGACAGCGTTC	TTGCGATTTTCTCTGATGCTT
32899303	Elk3-prov protein [Xenopus laevis]	CAAAAGAATTCATCAAAAAAGTTCATGGTCAC	CTGGGAATCATTTCAGGTGGTAGA	CTGACAAATCTATAAACAAATTT
62718868	DjPum	GTTTACCACCTCCACCTGGATTAG	TGTAACGGACTTGTGGGTTCAC	CCCCATCTCATAGTGATTAT
6088097	DjSyt				Ref 5	Ref 5
AJ865376	DjPiwi-1	TCAAAGAAAGGTATAACATAAATTTAACAACAGAACAG	CATTATGTTCTTTTCTTTTATCTCTTCTCGCAA	CAGCCATTTGTATTAACCC
32903936	heat shock protein HSP60 [Schistosoma mansoni]	TAAGTAAAGGTGCAAATCCTATTGA	TAATGGTTTCTTCTGTTGATGTGTATCT	GGTAAAGATGGAACAATTACAG	TAAGTAAAGGTGCAAATCCTAT	TAATACGACTCACTATAGGGAGATAATGGTTTCTTCTGTTGATG
