# Supplementary material for: Deciphering the molecular machinery of stem cells: a look at the neoblast gene expression profile
Source: Genome Biol. 2007 Apr 20;8(4):R62. doi: 10.1186/gb-2007-8-4-r62 (PMC1896013; doi:10.1186/gb-2007-8-4-r62)
Supplement: Additional data file 2 — Shown is a table listing the oligonucleotides included in Dj600 chip. [file gb-2007-8-4-r62-S2.xls]

## Sheet: Sheet1
Dj600-Chip
Gi number	Source	Homology	e value	Function	Sequence
32900566	EST head	feminization 1 homolog a [Strongylocentrotus purpuratus]	3e-12	apoptosis	AAGGCAGATGCTGATCCTAATGTCGCTGATGCATTGGGAATCACACCGTTAGAAATGCTT
32900644	EST head	Translationally Controlled Tumor-Associated Protein P23fyp From Schizosaccharomyces Pombe	1e-41	apoptosis	TCCCTGAAGATAAAATTGGTGGTAACAAATCTGCAGATGTAGAGGAAGATGATTATTCTG
32900905	EST head	IB1 protein [Schistosoma japonicum]	3e-25	apoptosis	CAGCACGGTTGTGGTTATTTTCCACACGGTGGAGTAGAACATCGTATTGACAGTGTTGAA
32901453	EST head	cell death-regulatory protein GRIM19 [Bombyx mori]	3e-10	apoptosis	CGACACCCCTCTTTAATAATCCCCGTGGTTTACACATCATAACAAATGGTCATGAATATT
32901654	EST head	Apoptosis inhibitor 5 [Mus musculus].	6e-25	apoptosis	TCGTAAGCAAGTAATACAGTACTTGTCTGTCATTGCGAAATCTGTACCTGACTACATTCC
32901909	EST head	caspase 8 [Ictalurus punctatus]	7e-12	apoptosis	ATAAAAAGGAAGAAGTTCCAGAGGAAGAAGTTCGGACTGATCTGGGTTTGACGGAAGGAT
32901940	EST head	caspase-3 [Gallus gallus]	8e-25	apoptosis	ATGCTTGTCGTGGAGGAGAATTTGATTATGGTGTTATTCGTAACATTCCAGCAAGTGGTC
32902191	EST head	fused toes (predicted) [Rattus norvegicus]	9e-27	apoptosis	ATCGATATTGAAAGTGGGCAATTGGATTTGTCAGTTCAGTTTCCAACATGGGATCCGATC
32902622	EST head	FAS-associated factor 1 (FAF1 protein) (hFAF1) (CGI-03) [Gallus gallus].	3e-07	apoptosis	GATCATGGCAGTAATTTTGCAACACCAGAAACTGGATCACAGACTGGTAATCAATATGGA
32903264	EST head	MAP-kinase activating death domain [Mus musculus].	2e-40	apoptosis	CGATGATTGCATCATTTTACGAAGTATTTCCGGTGCGATAGTCGATAGGTGGTGGTTTGA
32903944	EST head	SH3-containing protein SH3GLB1 [Homo sapiens].	2e-09	apoptosis	AACCTAAATATATCTACTGAAGATCCGAAACCATTATCTATTGGGGATGGTGAAATAGTG
32903947	EST head	Abi1-prov protein [Xenopus tropicalis].	4e-19	apoptosis	CACACAATCGACTATTGGGGGCTCTCTTGGACCAAAAGCTGGATCGGATTACATAAATAA
32904051	EST head	RTN4-N [Cyprinus carpio]	6e-12	apoptosis	TTCGTTGGAAACTTGGTGATGGTTTACGTGGGAATGTATTTCAACTTGATCGATTTAGTA
32904402	EST head	testis enhanced gene transcript-like protein [Paralichthys olivaceus]	3e-19	apoptosis	ATCAGTGCTGTTAGTACTATTGATCCATCAATCTTACCCACTGCTCTCCTTTCGACCAGT
32904927	EST head	spermatogenesis associated 4 [Ciona intestinalis].	3e-28	apoptosis	ATTTAATAAAACAAAAGGCCCAGCACCTGATATTAGATCATCGCATGAAGAGAGAATCAG
32905233	EST head	TFAR15 [Homo sapiens	6e-25	apoptosis	AAAAGAAGTTCTCAGCAGAATTCCAGATGAAATAAGTGACCGCAGGAGTTTTCTCGACAC
47080308	characterized sequence	DjClg1		apoptosis	ATGGTTGGTATATTCAAGAACTCCGTAAAGAACTTGAAGGATTAACAAAACCCAAGGATC
47080309	characterized sequence	DjClg2		apoptosis	GAAAAGGATATGCGACTGGTAAAGGCTACCGTTCTTGGACGACTGAAACTTATGGTTGGT
47080310	characterized sequence	DjClg3		apoptosis	CATACGCGGATGATTACGGTTGCGCTTCAATCGGTTATCATGGAATTTTGTATATCCTAA
32899471	EST head	CDK5 regulatory subunit associated protein 1-like 1 [Rattus norvegicus].	7e-46	cell cycle-proliferation	TCGAAGTAGTCGAAGAGACTCTCAAAGGAAATTCAGTGCAACTTTATGGCAAGAAAAGAG
32899742	EST head	similar to HORMA domain containing 1 [Strongylocentrotus purpuratus].	4e-34	cell cycle-proliferation	GGCTAAAGTCATTAATTGGGTCCGTGGTTGTTTCGATGCATTGGATCGGCATTACCTCAA
32900726	EST head	retinoblastoma-binding protein 6 isoform 2 [Gallus gallus]	1e-13	cell cycle-proliferation	GAAAGCTAATCTATTAACAAAAGAAATTGTCGATAGCTGCGTTACAACGCTCAATCATCA
32901005	EST head	cyclin S [Gallus gallus]	5e-20	cell cycle-proliferation	CGATGTTAAAGGCAAGGAGAATCTCGAGAAAAACGCATCACATCGTAAAAAGACGCACAA
32901206	EST head	lethal giant larvae homolog 2 isoform a [Strongylocentrotus purpuratus].	3e-08	cell cycle-proliferation	TGCGGATGGATCTATAAAAATATGGCAAGTTATGCCATCTGGAGTATTGTCCTTACTTTT
32902021	EST head	CDC37 cell division cycle 37 homolog [Xenopus tropicalis].	1e-33	cell cycle-proliferation	GAAGAATTTCTTAATAAGGAAAAGCGTCGTCCATGGAATGTAGATTCGATTTGTAAGGAA
32902334	EST head	Pa2g4 protein [Xenopus laevis]	5e-31	cell cycle-proliferation	GGTGCTTCGAAAGAGAATAAAGTTACCGGCCGTAAAGCTGATGTTATTTTAGCTGCGCAT
32902430	EST head	Amino acid transporter protein 3 [Caenorhabditis elegans].	1e-46	cell cycle-proliferation	TGGCACGGCAATTATTAGCAGCAGGCTGTATTTTGATCATAACGTTTGTAAATTGTTGGT
32903682	EST head	cell-cycle and apoptosis regulatory protein 1[Apis mellifera]	2e-22	cell cycle-proliferation	TCTAAGGCTGTGGAAGAAGAAAAGACTGTCGAGGAAGAAGAAGATGAGGGTAATCAGGAT
13561035	characterized sequence	DjMCM2		cell cycle-proliferation	GTGAGTCCCAGATTGAGCAAAACAAACGAGGGCAAATTATGCGAAGTTTATGTTGAATTA
32899134	EST head	retinoblastoma-associated factor 600, partial [Bos taurus].	1e-22	cell cycle-proliferation	CATTTTTCATGTCACAATCAGGCAGTAAAGGTTGTCAATGAAAACGAATGGGTGGTTGCA
32900354	EST head	MAK16-like protein [Schistosoma mansoni].	4e-44	cell cycle-proliferation	CGTAAAGTTGAACGAAACGAAAACAGAAGAGAAATGAAGGCTCTGAAAGGTGCAAATGTC
32900854	EST head	anaphase promoting complex subunit 1 [Mus musculus].	2e-15	cell cycle-proliferation	TCAAATCTGGTGATCGGAAAATGGCGAGAATATTTATTGAAGAAATGGGTCGCTCTCGAG
32901314	EST head	caffeine-induced death protein 1 [Plasmodium yoelii yoelii].	1e-09	cell cycle-proliferation	TGTTTGGATCACACGTTACCGGATTAGCGAATGGAAACAGTGATTTAGATATTTCAATTT
32901410	EST head	lethal giant larvae homolog [Mus musculus].	3e-10	cell cycle-proliferation	GTAAGAACTTGCTAATTGGAGGGTATGGAGGACAAATTGTTCTTTGGGGATTTGTTGATA
32901536	EST head	Amyloid beta precursor protein binding protein 1 [Gallus gallus]	6e-27	cell cycle-proliferation	GGTCAATTAATTTTAGAAAGCGCAAAAGTTTGTTTAATTGGCTCAGGTTGCATTGGAAGT
32901835	EST head	cyclin H [Echinococcus multilocularis].	2e-24	cell cycle-proliferation	TCATCCGCGTGAAATAATAGTAACGGCTATCTATATCGCCTGTAAAATTTTGGAATTCTC
32902047	EST head	cyclin-dependent kinase-like 1 (CDC2-related kinase) [Mus musculus].	3e-61	cell cycle-proliferation	TCAGGTCAAGTAAAACTGTGTGATTTCGGATTTGCTAGAATATTGAGTCCCGGAGATGAA
32903177	EST head	p21-activated protein kinase 1 Dpak1 [Drosophila melanogaster]	7e-49	cell cycle-proliferation	CAAAGCTATTTACAACATACAAACGAAAGGTAGGCCGTCTCCTAAAGCTAAGGTCGATGG
32903511	EST head	CCRK protein [Homo sapiens]	1e-54	cell cycle-proliferation	TCCACTTACACAGCCTCAAGTGAAAAGTTATATGATAATGTTGTTAAAAGGTGTCGCCTT
32904074	EST head	Mcm5-prov protein [Xenopus laevis]	3e-44	cell cycle-proliferation	TGAGACCAATAAAGATTGATAGCAGATGTTCGGTATTGGCAGTAGCAAATAGTTTATATG
32904117	EST head	CDC2-related kinase 7 [Rattus norvegicus].	3e-46	cell cycle-proliferation	CAGTTAGTGCTTTCAAATTTTTGGACAAAGTAGGTGAAGGAACGTATGGTCATGTGTTTA
32904456	EST head	STE family protein kinase [Dictyostelium discoideum].	2e-19	cell cycle-proliferation	AGCTGGGAGAACATCCGAGAATTCTCAAATGTAATGGATTTTTCCGTTCTGTGAAAGCGT
32904842	EST head	CDC2L5 protein kinase [Sphaerechinus granularis].	0.0001	cell cycle-proliferation	CCCAAATATTCCAGCCAATTCTACGCCCATCAAAATTGAAAAGAAAGAAAAGGAAATTGT
58652021	characterized sequence	Djpcna		cell cycle-proliferation	ACATCAAAATTCAAGTGCTGATAAAGAAAACGAAGGCGTCACTATTGAAATGACCGAGCC
13561035b	characterized sequence	DjMCM2		cell cycle-proliferation	TGCCCCCAATTGAATCTTGTCCAGTTCAATTGCATGAGATGTGGTTGTACTATTGGACCT
32899158	EST head	phosphatase and tensin-like protein A long splice variant [Danio rerio]	1e-42	cell metabolism	ACCCATGTTCCTCCAGATGATTGATTGTTGTAAAAACATTGATATATACTTAGCCAAGGA
32899323	EST head	ALDH1J1, ALdehyde deHydrogenase (55.1 kD) (alh-1) [Caenorhabditis elegans].	2e-42	cell metabolism	ATCCATTTATGCTAGCAATTTTCAAAGTTGCACCAGCTTTGGCGGCAGGATGTACACTGG
32899584	EST head	acetylcholinesterase catalytic subunit precursor [Electrophorus electricus]	9e-40	cell metabolism	GTAGTGAAATTCTTGGAAATATGGGGTTATGGGATCAGAGATTAGCTTTGAAATGGGTTA
32900586	EST head	Glutamate dehydrogenase 1 [Danio rerio].	3e-69	cell metabolism	ACACAGCATGCGTTACTTGGTAAGAGGTGGAGCTAAATGTATTGGGATCATTGAATACAA
32901124	EST head	tryptophan 2,3-dioxygenase [Chlamys farreri].	6e-42	cell metabolism	ACAAGCCGCATCTGGATTTCAGAGTTTACAATTTCGATTACTTGAAAATAAGTTTGGTGT
32901171	EST head	Impdh1-prov protein [Xenopus laevis].	1e-48	cell metabolism	TTTCACGGGTATACCAGTAACTGATAACGGAAAACTCGGAGGAAAACTCGTTGGTTTAGT
32901898	EST head	asparagine synthetase, partial [Bos taurus].	1e-38	cell metabolism	AGGACCGATAGAAATGGCTCAAAAATTAGATGGGGTATTCAGTTGCTTCATTTTTGATAC
32901961	EST head	aldehyde dehydrogenase 2 [Rattus norvegicus].	2e-68	cell metabolism	AGAACAAACACCTCTTACAGCTAATTATGTTGCTTCATTAATTGCAGAAGCTGGTTTCCC
32902040	EST head	serine hydroxymethyltransferase	2e-55	cell metabolism	GATCTACCTGATGGTGGACATCTTACTCATGGTTTCATGACACTCGACAAACGTATAAGT
32902126	EST head	5-lipoxygenase [Bos taurus]	5e-19	cell metabolism	TGTCAGCAAAAATGTGGTTCAACATGGCTGATGCATGTCATCATATGATTATTGGACGTC
32903473	EST head	glutamate dehydrogenase [Hylobates lar].	3e-46	cell metabolism	TTCAAGGCTGGAGGGCTCAGCATAGTTTACATAGAACACCCTGTAAAGGAGGTATAAGAT
32903833	EST head	nucleoside diphosphate kinase [Aspergillus nidulans FGSC A4]	4e-52	cell metabolism	GATCTGATTCAGTGGAAAGTGCAAAAAGGGAAATTGGACTTTGGTTTACGACGAAAGATT
32904236	EST head	topoisomerase I beta [Takifugu rubripes].	8e-33	cell metabolism	TGGACAGCCGTTATGTCAAAAGAAGAAAAATCTGTGATAAGAGATCTCAGTAAATGTGAC
32904366	EST head	dopa decarboxylase [Danio rerio]	4e-46	cell metabolism	TTTTTGTCATCAAGTGAAAACGGTGGAGGAACCATTCTTAGTTCTGCTAGTGAAGCAACA
32905154	EST head	glutamine synthetase [Crassostrea gigas].	2e-75	cell metabolism	ATCCTCATAAAGGAGAGGATAATAGACGCCGTTTAACAGGACGACATGAAACTAGTACTA
32905459	EST head	3'-phosphoadenosine 5'-phosphosulfate synthase 2 [Takifugu rubripes].	3e-68	cell metabolism	TCCTATTGAAATCTGTGAAGAAAGGGATGTTAAGGGACTTTATAAAAAAGCCAGGGCTGG
32906060	EST head	prohormone convertase LPC2 [Lymnaea stagnalis]	2e-18	cell metabolism	CCCATCCACTTGTTAAAGAGGCTAAACAAGTTGATGGTTTTCTTAGAAAGAAGAGAGGCT
32900017	EST head	Setb protein [Danio rerio]	5e-45	chromatin modeling	TTTCAACATCAATGAAAATGGGGACGCTCCAGAATCAACTAAAATTGACTGGTATCCGGG
32900731	EST head	retinoblastoma-binding protein mRbAp48 [Mus musculus]	8e-80	chromatin modeling	CGAAACATCCCGCTAAACCCGATCCGAATGGATTGTGTCAACCCGATCTTAGATTAAAAG
32900868	EST head	similar to cytokine induced protein 29 kDa [Strongylocentrotus purpuratus]	2e-14	chromatin modeling	AGAGCCTGTTACCGACGAACCGTGTAGTAAAATACCAAAACTAGATGTGTCACCACAGAA
32900901	EST head	Su(var)205 [Drosophila yakuba]	1e-26	chromatin modeling	AAGGATTTTCTAGGGGACTTGAAGCAGACAAGATTATTGGAGCTACGGATTCAAACGGTG
32901296	EST head	H2A histone family, member Z [Rattus norvegicus]	1e-42	chromatin modeling	AGCAACAATAGCGGGAGGTGGAGTTATACCTCATATCCACAAGTCTCTTATTGGTAAAAA
32901524	EST head	RECQL1 protein [Apis mellifera]	6e-39	chromatin modeling	AAAAGTTTAGAGAATTATTATCAAGAATCTGGTAGGGCAGGTCGTGATGGTAAACGAGCT
32902158	EST head	TAF-Ibeta1 [Xenopus laevis]	6e-45	chromatin modeling	GAGCAAATTGAGGAATTCCAAAATGAAGTTGATTTGTTGAACGAACAAGCCAGTGAAGAA
32903225	EST head	PP2A inhibitor [Tetraodon fluviatilis].	3e-33	chromatin modeling	AATCATTAAATGAATCATTGAATAAAGCCGCGGCTGGCAGCAAAGGAGGATCTGGTTCAC
32904809	EST head	high mobility group B3 protein [Schistosoma mansoni].	2e-37	chromatin modeling	TGCTTGGTCGGCATTTTTCTATTTCTGTGACGAAAGACGGCCTAAAGTTCGCAAAGAACA
32905088	EST head	H3 histone, family 3A [Homo sapiens]	4e-61	chromatin modeling	TAAGCGTGTAACTATTATGCCAAAAGATATTCAATTGGCAAGAAGAATTCGTGGAGAACG
32905825	EST head	adhesive plaque protein [Mytilus galloprovincialis].	5e-06	chromatin modeling	ATGGAATTATCGAGCTACTCCGTCAAGTCGATACAACAATCCTTATCGAAAGTTTCAGAG
30089125	characterized sequence	DjXNP		chromatin modeling	TGGAAGAGAAAATTTACGAACGACAAGTCACTAAACAGTCATTATCACTTCGTGTTGTAG
32899239	EST head	late histone H1-gamma [Strongylocentrotus purpuratus].	4e-15	chromatin modeling	TGATTCGCGTTGGCAATAAAGGTAAAGGTGCTTCGGGAAGTTTCAAGCTACCATCTAAAA
32900978	EST head	Methyl-CpG binding domain protein 2, isoform 1 [Homo sapiens].	4e-15	chromatin modeling	ATTCCGGTAAATTTGTAAATTGTCGTAAGCGTTCCAGTACAAATGATGGCGACAGTACAA
32901218	EST head	DNA helicase [Canis familiaris].	5e-28	chromatin modeling	ACAAGGCAGCTGAAGTTCATACTGCTCATGAATACATCTACGAACACGATATTTCTGCGG
32901282	EST head	histone H2B [Mytilus edulis].	2e-41	chromatin modeling	TTCGTTTATTGTTACCAGGAGAATTAGCGAAGCATGCGGTTAGTGAGGGTACCAAAGCAG
32901291	EST head	histone H1-beta, embryonic - sea urchin	4e-13	chromatin modeling	CTCCTGTCAAAAGACCTGCTCAAAAGTCTAAAAGTCCAACTGCCAAGAAAATAGTTAAAG
32901991	EST head	topoisomerase 1-binding RING finger [Gallus gallus].	1e-07	chromatin modeling	CAGCCTTGAATCCGTGTTTGCATGAATTTTGTTTATGCTGCATTGGTAGTTGGCTTGTGA
32902329	EST head	histone deacetylase [Drosophila melanogaster].	1e-67	chromatin modeling	CTGTCGCTTCTGCAGTTAAATTAAATAAGAATAAAGCAGACATCGCTATCAATTGGTCTG
32903959	EST head	sirtuin 1 [Homo sapiens]	1e-29	chromatin modeling	GGTATTTCAGTCCCTTGTGGGGTGCCAGACTTTCGAAGTCGAAATGGAATTTATGCAAGA
32904187	EST head	nucleosome assembly protein 1-like 1 [Rattus norvegicus].	4e-21	chromatin modeling	GAAAACGTGAACCAACCGATGTTGAATGTGAATATGATTCCGAAGCTGCTGATGAATTAG
32904196	EST head	SWI/SNF-related matrix-associated actin-dependent regulator of chromatin a4 [Homo sapiens].	1e-54	chromatin modeling	TGTACTGATGCAACTGAGAAAGATTTGTAACCATCCATACATGTTCCCAGAAGTAGAAAT
32903178	EST head	Hrmt1l2 protein [Danio rerio]	2e-59	chromatin modeling	TGTGCATGTTTGCAGTTAAAGCTGGAGCAAAGAAAGTTATTGGCATTGATTGCTCTAATA
18148985	characterized sequence	Djnet1		cytoarchitecture organization	GTAGCTTTACCCTGGCAAAAAACTTGGGAGCGTCGAATGAAAAAATTTGCAAGTAAAGAA
29420782	characterized sequence	Djf-2		cytoarchitecture organization	GCCGCCTATAGGAAATTGCTTGAAGGAGAAGAAACAAGATGGACAGAGAAAAACAATACT
32899154	EST head	Drosophila discs large homolog protein 1, isoform a [Caenorhabditis elegans]	3e-09	cytoarchitecture organization	CAAGTTGGCGATTTGATATTACACGTCGATGATCAATCTCTCAACGGAGTTACTCACGAG
32899231	EST head	collapsin response mediator protein-3B [Gallus gallus].	2e-29	cytoarchitecture organization	GTATTGTGGGACAGAGGAGTGAAATCTGGAATTATCAGTGAAACCGATTTCGTTGCTGCT
32899245	EST head	calponin homolog [Schistosoma japonicum]	4e-52	cytoarchitecture organization	TGAAACTTGCAAATAAAGTCTATGAAGGAACAGAAAAGAAACCCCAAGCCGCTCTTAAAA
32899321	EST head	AHNAK-related protein, partial [Gallus gallus]	2e-10	cytoarchitecture organization	ATCGATTTAAAAGGTCCAAAAGGCGATATTGGCTTTAAAGGTCCAAAAGCGGACATTGAT
32899408	EST head	Tubulin, beta, 2 [Rattus norvegicus]	1e-79	cytoarchitecture organization	AGGAGGAACTGGATCTGGTATGGGAACCTTACTTATTTCAAAGATCAGAGAAGAATACCC
32899456	EST head	gelsolin [Suberites domuncula]	5e-60	cytoarchitecture organization	GGGTGTGAAAGTGGGTTCAGACATGTCAACACAAAAGAATATAATCCTAGACTTCTGCAT
32899699	EST head	MAP3Ka [Nicotiana benthamiana]	7e-14	cytoarchitecture organization	GTTGTTTCATGAAATGGGCTGGTATAAACATGGAAGATGATTACATCACCAAAGGAAATT
32899762	EST head	intersectin 2 (ITSN2) [danio rerio]	3e-22	cytoarchitecture organization	GTAATCCATCAGATGAGCTAAATAATGCCTATTCAACCGTTGTTGGTCGTCCGATATCAT
32899860	EST head	endophilin [Caenorhabditis elegans]	2e-16	cytoarchitecture organization	ATGGAAGCTCATTTGAAGATTCAGCTGTAAAATCAAATAAAGCTCGACAAGTAGGGACTG
32899904	EST head	dynein, cytoplasmic, intermediate polypeptide 2 [Gallus gallus]	3e-16	cytoarchitecture organization	AGCGCCAGTTTTATGCCAGGAGCATTTATTCAAAGCAGTCATTGGATTGACTTGTGTGCG
32900183	EST head	ADP-ribosylation factor 6 [Xenopus tropicalis].	2e-65	cytoarchitecture organization	GAGAAGAATTACATCGGATTATAAACGACCGCGAAATGAGAGAAGCTGTTTTATTGGTAT
32900460	EST head	cytoplasmic intermediate filament protein [Stylochus sp.]	1e-35	cytoarchitecture organization	AAGTATGAGATCTCGAATTGCTGATCTAGAGATGCAGAATGCTGAATATGAACACAATTT
32900564	EST head	dynein intermediate chain 3 [Anthocidaris crassispina]	4e-74	cytoarchitecture organization	ATCTAAAACCGGAACTGAGTGTTTCTCCGCAAGTACTGATGGTCAAGTGTTTTGGTGGGA
32900605	EST head	Twinfilin 1 (A6 protein) (Protein tyrosine kinase 9) [Canis familiaris].	3e-25	cytoarchitecture organization	TTATGAGCCTATCATTTTCATTTACAGCATGCCGGGCTTTTCATCATCTGTTAAAGAACG
32900650	EST head	septin 11 [Mus musculus]	8e-60	cytoarchitecture organization	ACGATACGAGAGTTCATGTCTGTTTATATTTCATAGCGCCAACTGGACATACTTTGAAAT
32900739	EST head	ADD1 protein [Homo sapiens]	8e-28	cytoarchitecture organization	TATTTTCGAATTGAAAACTCCAGCAGCTTTGGCTATTTCTTCACTGGAGAATGGTTTATT
32900759	EST head	beta-tubulin [Octopus vulgaris]	1e-79	cytoarchitecture organization	ATCAGAGAAGAATATCCTGATAGAATCATGAACACATTTTCGGTTGTGCCATCTCCAAAG
32900946	EST head	actin-binding protein [Pagrus major].	5e-12	cytoarchitecture organization	GGTTCGTCAGCCGATACTCATGTAATATTGTGGGATACTGTAAAAGCGGAAAAACTCCTT
32900994	EST head	dynamin [Mus musculus]	6e-36	cytoarchitecture organization	AGGTTATTCGAGAAGGTTGGTTAACTATACACAATATTGCATTACTTCGTGGTGGCAGCA
32900995	EST head	gamma heavy chain subunit of outer-arm dynein [Chlamydomonas reinhardtii]	3e-37	cytoarchitecture organization	TGAAAATATTCACGAATCATTTCGTTGTTGGGTTACAACTGAAGGTCATCCAAAATTCCC
32901048	EST head	gamma-filamin [Homo sapiens]	6e-19	cytoarchitecture organization	TTTAGAGTCGTTGTTGGTGAGGTTAAAGTTTCTGGTGAGGGTATTCATCATGGATGTACG
32901419	EST head	APC-binding protein EB1 homolog [Mus musculus]	2e-52	cytoarchitecture organization	TACTGGTCGAAATGCAGTAAAACCAAGTGGTGACAGTCTTCAAAGACCCAATTACTCAGC
32901518	EST head	putative gap junction protein pannexin [Clione limacina]	4e-18	cytoarchitecture organization	GTCATTCTCCACAACCAAAGTGGTATACTAATTAACGTAAGAATTAAAACTCCAACAGTC
32901520	EST head	src homology 3 domain-containing protein HIP-55 [Apis mellifera]	4e-07	cytoarchitecture organization	GGATTTCTAATCGATGATATCATTACCGATGTAGAAACTGTCGATGAAGGATGGTGGATT
32901575	EST head	enabled protein [Xenopus laevis]	3e-07	cytoarchitecture organization	AGACAGACATTCAGCCGAATTTCAACAGTAATGTAATTTCAAATACAAACCGCAGTGATT
32901633	EST head	Spectrin protein 1 [Caenorhabditis elegans].	2e-66	cytoarchitecture organization	AAATGTACAATCCCGTCAAGAAGTTGAAGAAGCTTCTGTGCATTAACTAAAGAATCCAAA
32901717	EST head	alpha-actinin [Biomphalaria glabrata].	1e-38	cytoarchitecture organization	GACGTTGTTTCAATCATTTTGATAAAAACAAAACCCGTACTCTTGAACCTAAGGAGTTCA
32901734	EST head	bullous pemphigoid antigen 1 eA [Homo sapiens].	4e-20	cytoarchitecture organization	GTCCAGAAGAAGAAAGAGAAGACACGATTACTACAATGATATCAAATCACAATAGTTTCC
32901752	EST head	Tropomyosin 2 (TMII) [Schistosoma mansoni]	9e-36	cytoarchitecture organization	TAGCTGATGAAGAGCGATTAGCACAATTGGAAGAACAGCTTAAAGAAGCTAAATATATCG
32902038	EST head	Dctn2 protein [Danio rerio]	3e-14	cytoarchitecture organization	AATTGCCGAATTATATGAGATAGTTAAAAAGTGGGATCATGTGATGGATGCCGTGCCAAA
32902550	EST head	LIM and SH3 domain protein 1 (LASP-1) (MLN 50) [Pan troglodytes].	8e-34	cytoarchitecture organization	CAGAAAAGGTAAAATACAAATGTCTATATGAATATATGGCGACAGATAACGACGAGGTGT
32903291	EST head	actin, cytosolic - starfish (Pisaster ochraceus).	2e-85	cytoarchitecture organization	CGTATGCAGAAAGAAATATCAGCATTAGCTCCGCCAACAATGAAAATCAAGATTGTTGCA
32903735	EST head	actin-binding/filamin-like protein [Schistosoma mansoni].	9e-14	cytoarchitecture organization	AACTACAAACACAACATCAAAGTTAACTATCAGCCTTCTGAACGTGGACCTCATCAATTA
32903901	EST head	troponin T [Chlamys nipponensis]	4e-11	cytoarchitecture organization	AGATGAACCAACAAAAGAAGAAGTTGCAAAATCGAAAGAACAATTAGAAGCCGAAAGGAA
32904941	EST head	neural cell adhesion protein BIG-2 precursor [Rattus norvegicus]	2e-09	cytoarchitecture organization	TAAAAGTGTGAAAACAAGTCATATAGGAATGTATACTTGCACGGCTGTGAATGTTTTGGG
56085677	EST head	F-actin capping protein beta subunit [Bombyx mori]	3e-69	cytoarchitecture organization	GACTCTGGTTTTGCTGGAGCAGTTCTTATAAAAAAAGCTGGAGATATAAAAGCAGCCACA
3986193	characterized sequence	DjMHC-A		cytoarchitecture organization	GGTAAAGTTGGACGAATCAGAAAACAATGCAATGAAGGGTGGTAAAAAAGTTCTAGGCAA
3986195	characterized sequence	DjMHC-B		cytoarchitecture organization	ATCATCAACGATCTCTTGAATCTATGCAAGCATCTCTTGAAGCTGAAGTAAGAGGTCGAA
15553084	characterized sequence	DjIFb		cytoarchitecture organization	CAATGGATCATATAACTCGATCTACTATTAGTCAACAACAAGCTGTTCCATCAAGTAAAC
29420780	characterized sequence	Djf-1		cytoarchitecture organization	AATATGATGGAACAGACAATATTCAAAACATCAGGAGGGGCAGAAGGGAACATTGTATCA
32899414	EST head	tubulin, alpha 1 [Strongylocentrotus purpuratus]	7e-75	cytoarchitecture organization	TTGAACCGTACAATTCAATTTTAACAACCCATACAACATTAGAGCACAGTGATTGTGCTT
32899808	EST head	microtubule-associated protein 1 light chain 3 gamma [Strongylocentrotus purpuratus].	1e-36	cytoarchitecture organization	GATAAAGATCCAGATGGATTCCTTTATATGACTTATGCATCACAGGAAATGTTCGGTGTT
32900238	EST head	Cofilin-1 (Cofilin, non-muscle isoform) [Canis familiaris]	4e-07	cytoarchitecture organization	GTATGGTTGGCGTTAAGGCTAAAATAGAAGCAAACAGCGAAGACGAAATTGATGAAAGTG
32901092	EST head	axonemal dynein light chain p33 [Strongylocentrotus purpuratus]	9e-54	cytoarchitecture organization	GTGCTGAACGAGGGTTATTATTGTTGCGCGTTCGGGATGAAATCCGAATGACAATATCTG
32901855	EST head	ciliary rootlet coiled-coil, rootletin [Strongylocentrotus purpuratus]	1e-35	cytoarchitecture organization	AACTCAGAATCATTCGGTTATCGATAGATTGAAAGCAACTCAACAAGAGCTCATGGAATC
32901984	EST head	cyclase-associated protein-1 [Danio rerio]	4e-26	cytoarchitecture organization	TCGTCGTAGCGAATATTTCAACCATTTAAGTGCTGTTAGTGAAGGCATTCCAGTATTAGG
32903601	EST head	Actin related protein 2/3 complex, subunit 2, 34kDa [Xenopus tropicalis]	4e-42	cytoarchitecture organization	TTATTAATTACCGTGATGATGAGACAATGTACGTAAAAGCCATGGAAGATCGAGTTACTG
32904006	EST head	microtubule associated serine/threonine kinase 2 [Mus musculus].	1e-08	cytoarchitecture organization	TGAGTGAGAAACAACATTGGAGGCAATCCAATCAACCTCGCCAATCAATCGGAGATCATG
32904816	EST head	kinesin heavy chain [Strongylocentrotus purpuratus]	3e-33	cytoarchitecture organization	ATTGAAAAAGCTACCGAGAAACGAGAACAAGCAAGACAAGATCTGAAAGGTCTTGAAGAC
32905844	EST head	gmfg protein [Xenopus tropicalis]	2e-32	cytoarchitecture organization	TGTATGCTGGAAGTTGTAACAATCTTGTGTCCATTGGTCAGATAACGAAGTCATTTGAAG
32901796	EST head	RECQL1 protein [Apis mellifera]	5e-22	DNA repair	GAAAAAGATTGCGCAAAAATGTGTTCGATTTGTTCCGATAATGAATCTCAAGTGTCGAAA
32901802	EST head	RAD23 homolog B [Danio rerio]	7e-27	DNA repair	AACCCTGTGAAAAGGAGGAACTACCTACAACAGAAGATATTCAAGATACAAATAGGGCAA
32903596	EST head	poly(ADP-ribose) polymerase [Sarcophaga peregrina].	7e-35	DNA repair	GCATCGGATAAAAAGAGTAAATGGTGGGTATTTCGGTCGTGGGGTAGAATTGGAACATCA
32904499	EST head	PRP19/PSO4 pre-mRNA processing factor 19 homolog [Homo sapiens].	2e-44	DNA repair	ATCTACTTTAAAACCACAAGCTGGTATTGCAACACATATAGCTCCTCACTCTCAAATTGC
32905049	EST head	3-METHYLADENINE DNA GLYCOSYLASE [Encephalitozoon cuniculi GB-M1].	7e-27	DNA repair	CTACCCATAAACATGGCTTTATTTCTTACTGTTTGCCCCTTGTAAGAATGACATGCCGGA
6088097	characterized sequence	Djsyt		intracellular traffiking	GCACAATGGCATACCCTCCAAGAAATGCCGGAAAACAATTAATGAACAAAATATAAACAA
32899539	EST head	otoferlin isoform a [Homo sapiens].	3e-13	intracellular traffiking	GTCAGGGTTTATATTGTTAGAGGTATAAATCTTCATCCCGCTGATAGTACTGGCAAATCT
32899673	EST head	munc18-1-interacting protein 1 [Lymnaea stagnalis].	2e-11	intracellular traffiking	CACATTAATTGAAGGACTACTTTTTCGTGCCAATTACTTAGGAAGCACACAACTTACTTC
32900073	EST head	Vcp-prov protein [Xenopus laevis]	3e-80	intracellular traffiking	TCTCAACTCGCTTGCAGTTACAATGGAGGATTTTAGATGGGCTTTGAGCAAGAGTAATCC
32900572	EST head	calreticulin [Ixodes muris]	1e-52	intracellular traffiking	GATCCAACGATTTTTTTGCGCGAGGAATTCGCGTCTGAAGACTCGTTTAAAAAATGGGTT
32901139	EST head	similar to Ras-related protein Rab-27A (Rab-27) (GTP-binding protein Ram) (Ram p25) [Gallus gallus].	3e-55	intracellular traffiking	GATTTTGTCAGCTCATGCTTATTGTGAGAAACCTGATGTAGTACTCGTGGGAAATAAAGC
32901293	EST head	RAB21, member RAS oncogene family [Xenopus tropicalis]	1e-52	intracellular traffiking	TATGCTAAATCTGTGGGTGCTTTGCATCTTATGACTTCTGCGAAACAAAATAAAGGAATT
32901525	EST head	RAN GTPase activating protein 1 protein [Arabidopsis thaliana].	0.0002	intracellular traffiking	AATAGTTCTTCTGAATCACAATATTCTGATGAATGCAGTGAAAGTGACGCATCTGAACAG
32901632	EST head	SNAP-25 [Aplysia californica]	4e-63	intracellular traffiking	CTGAAGTTTCCGGAATGGTGAGCAACCTGAAGAATATGGCAATTGATATGGGAAGCTCTA
32901826	EST head	neurotensin receptor 3 [Mus musculus]	2e-34	intracellular traffiking	TTCAATAGAGGAGCAGAATGGAAGCGCATTAAGAAACCAGAAAACGAACTTTGTCATAAT
32901875	EST head	metaxin 1 [Danio rerio]	3e-11	intracellular traffiking	CCGACTTACATAGATGCTGTATTGTATGGGTACTTATGGCCAGTTTTGCATCTTGATTAT
32901926	EST head	Myosin VIIA and Rab interacting protein [Homo sapiens].	3e-13	intracellular traffiking	ATGCGACCAGTCGAAAATTCATGGAAGGTGGATCTCAAATTGTAGCCAATAGTTTGAGTG
32902337	EST head	14-3-3 protein [Carassius auratus]	5e-54	intracellular traffiking	AAGCAGAGAGTGAAGTATTTTTTCTTAAGATGCAAGGGGATTATTATCGATATCTCGCTG
32903637	EST head	synaptogyrin 2 [Bos taurus].	1e-32	intracellular traffiking	TCTTACAAATCGCTGGTCAAACACCCATACTGGAATTCTGCACAATGTTAAGCATTGGCA
32903652	EST head	GTP-binding nuclear protein RAN1 [Chironomus tentans]	4e-88	intracellular traffiking	TTTCTGCGAAGTCCAATTATAATTTCGAAAAACCATTCTTGTGGATTGCTCGCAAATTGG
32903695	EST head	107 kDa sialoglycoprotein [Rattus norvrgicus]	2e-07	intracellular traffiking	CACTGGATTTCTACGTTTTCAAGCTTTTCGCAAAAAGTCAAATAGTGGCGACTTTACAGG
32904989	EST head	SAP-97B [Danio rerio]	7e-09	intracellular traffiking	GTTATGAAACAGCAATTGAAACTCTTAGGAATACAGGACCGAATATGACAATGCTAGTTC
32905112	EST head	C-terminal binding protein (CtBP protein) (dCtBP) [Tribolium castaneum]	5e-63	intracellular traffiking	AGCTCTGGACGTTGTAGAAAATGAACCATTCGTATTAGCTGATTCTCACTTACGAGATGC
32905798	EST head	GTP-binding protein rab-2 homologue [Ciona intestinalis].	3e-87	intracellular traffiking	TAGTTTTTATGGAAACATCGGCGAAGACTGCTGCAAATGTCGAAGAAGCATTTATTAACA
32905855	EST head	neurexin IV [Drosophila melanogaster]	1e-09	intracellular traffiking	GTAGCAACTGACTACATTGTCGATTTATGCAATGATCAACATCATACTCTGAAAGCATGG
32906059	EST head	synapsin s-syn-long [Loligo pealei]	2e-55	intracellular traffiking	TTTGCTACTAGTGAGCCTTTCATTGACTCCAAATGTGATGTTGTCATACAAAAAATCGGG
3551198	characterized sequence	Djnak		molecule transport	TTGTTATTATGGCCGAACAAGGATTCTGGCCTAGTCGTTTATTAGGATTAAGAAAGGAAT
32899844	EST head	ABC transporter ABCG2 [Homo sapiens].	7e-24	molecule transport	ACTACTGCAGCAGGATGCAGCATTGCATTTTTTGTTAGTGCCTCATTTAGTGTGTTTGGC
32900430	EST head	voltage-dependent anion channel [Squalus acanthias].	3e-13	molecule transport	CTCACAGCTGAAGTTTCTAAGACTTACCCAGCTATAAAAGGACTTAAAAATGTTGGTATT
32900548	EST head	ABC transporter protein white [Bombyx mori].		molecule transport	CTACAACTGGATTAGACGCAAGAATGGCCCATAAAGTTGCAAATATTTTACAAAGTTTGG
32901413	EST head	similar to Solute carrier family 39 (zinc transporter), member 1 [Rattus norvegicus].	5e-11	molecule transport	TAAAGTCCATCGACAATGCAGGAAAGAAATTGAATGTAACGATATGGTTTCCTTTGGCAT
32901540	EST head	Stard10 protein [Mus musculus]	3e-29	molecule transport	CCTCCATTTAAAAACCGGGATTTTGTTACACAACGTTCCTGGCTTCAAACACCTACAGAA
32901713	EST head	PET9 [Saccharomyces kluyveri]	3e-51	molecule transport	GGAGCAGCCGGAGCTTCGTCATTGTTATTTGTATACTCACTGGATTATTGTCGAACAAGA
32901844	EST head	solute carrier family 8 (sodium/calcium exchanger), member 1 [Mus musculus]	2e-43	molecule transport	ATTATTTGGGAGGATGGATTTCCTTTTGGGTATGTATTTTGGTGATTGGTGTATTGACTG
32903092	EST head	spinster-like [Danio rerio]	1e-24	molecule transport	CCATCTGCTGATAGCTTAGTTTGTGGAGTGGGACTTATTCTTAGTGCTCCGTTTTTCTTA
32903372	EST head	Na+/Cl- dependent neurotransmitter transporter-like protein [Schistosoma mansoni].	1e-50	molecule transport	AATATTAGCCCAATGTTTAAAGGTATTGGCTACGGAATGGCCATTGTTTCTGCCCTAACT
32903814	EST head	ATP-binding cassette, sub-family A (ABC1), member 1 [Rattus norvegicus]	3e-23	molecule transport	TTGGATTACTTGGTGTAAATGGAGCCGGTAAAACAACTACTTTCAAAATGTTAACTGGGC
32904124	EST head	ATP-binding cassette sub-family A member 1 [Bos taurus]	3e-21	molecule transport	TTGGTGTTAAAGAAGGAGAATGTTTTGGATTACTTGGTGTAAATGGAGCTGGTAAAACAA
32904131	EST head	potassium channel Kv3.2 [Notoplana atomata].	1e-21	molecule transport	GGAAAGAACTTATATTTTGGGGGATCGATGAATCACTGATTGGAGCTTGTTGTATGCCAG
56085675	EST head	ATP-binding cassette, sub-family F, member 1 isoform b [Bos taurus]	3e-33	molecule transport	TTATGTGAACAAGATGTAGTAGCAGATGATACTTCTGCCTTAAATGTAGTACTGAAAGCT
32901998	EST head	multi-drug resistance protein 1 [Sus scrofa].	3e-21	molecule transport	GGTCGCTTGTCAACAGGTCAAAGAATGTCAAATTCAAATGAAGTAACATCAAGCTCATTA
32899619	EST head	cullin 4B [Gallus gallus].	8e-17	protein degradation	TAATGTCTTTTTGGGATATGGCAATGCAGCTTTGGAGAGATATGTATATTAATGGACCAC
32900398	EST head	cathepsin B	1e-61	protein degradation	GAAGATGCTATCAAGCAAGAAATATTAACCAACGGTCCGGTTGAAGCTGCATTCAGTGTT
32900422	EST head	cathepsin D [Bombyx mori]	1e-55	protein degradation	CAAACATTCGGAGAAGCCATCACTGAACCAGGAATGACTTTTGTTGCTGCTAAATTTGAT
32900440	EST head	UREB1 [Homo sapiens]	2e-64	protein degradation	GGTTCTCAGATTCTCGTTACCGAAGAAAATAAATCAGAATATGTTCGGTTAGTTTGTCAG
32900826	EST head	neurotrypsin precursor; motopsin; brain-specific serine protease 3; leydin [Gallus gallus].	1e-19	protein degradation	TGATGATTGTCCATGGCAATATTGGAGGTTAAGAAATTGCTATGGGAACGATGTTGCTGG
32900895	EST head	granzyme-like I [Ictalurus punctatus].	1e-14	protein degradation	ATAATGAATTGGATGTGAATGCAATTTCTAAACCAGGGGATCGTTGTGAAGTTGTTGGTT
32901199	EST head	polyubiquitin [Suberites domuncula]	1e-86	protein degradation	GATCAGCAACGACTTATTTTCGCTGGGAAACAATTGGAAGATGGTCGAACATTATCTGAT
32901438	EST head	18-56 protein [Manduca sexta (tobacco hornworm)]	8e-49	protein degradation	CAAGCAAAGTTGATCCACTAGTGTCTCTGATGATGGTGGAAAAGGTTCCAGATTCCACCT
32901749	EST head	proteasome (prosome, macropain) subunit, alpha type 4 [Rattus	4e-70	protein degradation	CTTTTCCAATCAGATCCATCCGGTAACTTTGTTGGGTGGAAAGCGACATGTATTGGTTCC
32902061	EST head	minor histocompatibility antigen 13 isoform 1; intramembrane protease; signal peptide peptidase; presenilin-like protein 3 [Pan troglodytes].	2e-17	protein degradation	TTTGAAAACATGCATAACTATCATAGTTGTCATCAGACCGATTATGTAGGCAACATAACC
32902252	EST head	Proteasome (prosome, macropain) 26S subunit, ATPase, 1 [Danio rerio]	3e-86	protein degradation	TACTTAATCAACTTGATGGTTTTGATTCACGAGGCGACGTCAAAGTTATTATGGCTACTA
32903658	EST head	Ubiquitin-conjugating enzyme E2 L3 [Tribolium castaneum]	1e-36	protein degradation	AATTCGCACAACTCATTGACAAACCGGATCCAAATCACTTTCTACGTGGTGATGTTGGCG
32903896	EST head	ubiquitin-conjugating enzyme [Aedes aegypti].	4e-72	protein degradation	TCAATGCGAATGGAAGTATCTGTTTAGATATATTGAGAGGTCAGTGGTCTCCAGCATTAA
32904125	EST head	LNX protein [Homo sapiens	2e-07	protein degradation	GGTGAAAGCTTGTAATAGTCCTTGCCATTGCAAATATTGCTCTGATTGTATTGAAAATTA
32904237	EST head	ubiquitin-activating enzyme E1, Chr X [Mus musculus].	2e-32	protein degradation	CAGCTGCTAGTAACATGAGGGCTTATAATTACACGATAGAGCCAGTTGATCGATTTAAAA
32904512	EST head	DEAD-box ATPase [Manduca sexta]	1e-65	protein degradation	TATGTTACAAGCTGATGAGAAACCAGATGTCACATATTCCATGATTGGTGGTATGGATAT
32904835	EST head	ubiquitin conjugating enzyme E2, J2 isoform 2; ubiquitin conjugating enzyme 6; yeast UBC6 homolog [Apis mellifera].	2e-54	protein degradation	GAAGAATCACCTACCTTTGGAAGTATTTCAAGTAGTAAAGAATCGCGATGGCAGTTAGCC
32904993	EST head	autophagin 1 [Mus musculus]	2e-33	protein degradation	TTCCGTATTCTATTCACATGATCAGTATGATTGGACAATTAGAAGGAAAATCAGCTGGCA
32905289	EST head	Cathepsin L precursor (Cysteine proteinase 1) [Strongylocentrotus purpuratus]	4e-31	protein degradation	ACACCTGTGAAAAATCAAGGTCAATGCGGTTCATGTTGGTCATTTTCAGTCCCAGGATCA
32905769	EST head	Nfx1 protein [Rattus norvegicus]	1e-39	protein degradation	TGTGCTAGAACTCTGTCTTGCAAATCTCATCAATGCGAACGTGAATGTGGTCATCTTGGA
32905816	EST head	IBR domain containing protein [Tetrahymena thermophila SB210].	9e-14	protein degradation	GTTGAGTTAGAGGAACAATGTTTCAAATGTCTCACACCAAACTGTGAAAATATGGTGTTT
32905996	EST head	WW domain containing E3 ubiquitin protein ligase 1 [Canis familiaris].	1e-42	protein degradation	CTACTACATTTACAGATCCCAGAACCGCACCAAGAAGTGCAGAAGAAACACAATTTTTAA
56085670	EST head	putative autophagy-related cysteine endopeptidase 2 [Homo sapiens].	4e-20	protein degradation	ATTGATGATAACTGTGTAGAAATTATGATACCTCCTGTCGCTCAAACACACAAAATAGAT
32899152	EST head	chaperonin containing TCP1, subunit 6A (zeta 1); chaperonin containing T-complex subunit 6 [Gallus gallus].	4e-52	protein folding	GTATTGATGATTGCAGAATTATTGAAACAGGCAGATGGTCTTATGTACGATGGATTGTAT
32899931	EST head	Chaperonin containing TCP1, subunit 8 (theta) [Bos taurus].	2e-45	protein folding	TTAAAATGGGTTTATCAGTTCCAGATGTCACAGAAGGATTTGAAATCGCCGCAAAACAAA
32900502	EST head	AHA1, activator of heat shock 90kDa protein ATPase homolog 1, like [Danio rerio].	2e-32	protein folding	GGTCCGAAAAAATGCAACACAATGGTCAAAAGACATGTTCAAAAAGTTATTAGTGGGCCT
32901058	EST head	chaperone protein GP96 [Danio rerio].	5e-60	protein folding	GTATATATGGTAGATCCAGTTGATGAATATGTTGCTCAGTCAGTTACTGAATTCGAAGGC
32901156	EST head	heat shock cognate 71 [Rivulus marmoratus].	3e-82	protein folding	AAAGAAATAGCTGAAGCATACCTAGGCAAAGTTGTTAAAGATGCGGTAGTAACAGTACCG
32901418	EST head	heat shock 90 kDa protein [Platynereis dumerilii]	2e-84	protein folding	CGACTGGGAAGATCATTTAGCAGTAAAGCATTTCTCTGTTGAAGGGCAATTGGAGTTCAG
32901728	EST head	heat shock protein 1 (chaperonin) [Rattus norvegicus].	5e-47	protein folding	AATGAAAAAGCGGGTGATGGTACAACAACAGCTACTATTTTAGCCTGCTCAATTGCTAAG
32901735	EST head	peptidyl-prolyl cis-trans isomerase [Aspergillus fumigatus Af293].	2e-61	protein folding	AGGTTCCGCGAGTGGTAAAACTTCAAAAACTATCGTAGTTGATGATTGTGGGCAACTATA
32902076	EST head	DnaJ (Hsp40) homolog, subfamily B, member 6 [Bos taurus].	3e-23	protein folding	CCCAACCTTACAATGTGACTACTGTGAATACAAGAAGCATGCATGAAAATAATATGAATG
32902082	EST head	heat shock protein gp96 [Strongylocentrotus purpuratus].	7e-43	protein folding	AAAGCTGATAAAGACGGCAAATCACTTCATATAATTGATACGGGTGTTGGTATGACTAAA
32902235	EST head	DnaJ homolog subfamily A member 3, mitochondrial precursor (Tumorous imaginal discs protein Tid56 homolog) (DnaJ protein Tid-1) (hTid-1), partial [Bos taurus].	3e-30	protein folding	ACAGGAAGTAAATGTGAATCTGACATTTGGTCAAGCAGCATGTGGTGTCAACAAAGAGTT
32902272	EST head	heat shock protein 70 [Chlamys farreri].	5e-68	protein folding	ATTCCCACGAAGCAAACTCAGATATTTTCCACATATTCTGATAATCAACCGGGAGTGTTA
32903457	EST head	T-complex polypeptide 1 alpha subunit [Schistosoma mansoni]	7e-54	protein folding	CACAATTGCATGTCAACAAATGCCTAGAACTGTAAAAGGTGCAAAAATTGCTCTATTGGA
32903502	EST head	CCT-gamma protein [Drosophila melanogaster].	3e-58	protein folding	ACAACCAGCAGCGAAATCTATGATAGAAATTGCAAGAACACAAGATGAAGAATGTGGAGA
32903518	EST head	chaperonin containing TCP1, subunit 4 (delta) [Danio rerio].	1e-41	protein folding	GTTTGAATTGGACTCAAACCGGGGTTCTCGGCTAATGTATATGGAATTATTTCTAAAGCG
32903621	EST head	DnaJ homolog subfamily C member 13, partial [Bos taurus].	3e-31	protein folding	ATACAGGTTTATGTGTGGGAGGTGTTTATCTACATCTTTACGTAGCTAGTCCGGGTTGGG
32903777	EST head	Stress-induced-phosphoprotein 1 (Hsp70/Hsp90-organizing protein) [Xenopus tropicalis]	5e-58	protein folding	AAATTTGTCAAGGGGTACCTTCGAAAAGCTGCTTGTTTAATGGCTATGAAAGATTCGTCC
32903872	EST head	heat shock protein 4, like [Danio rerio].	6e-17	protein folding	GAGCCACAAGAAGTAAATAATAAAACTGAACCAATGGACACAGAAGCGTACAAAGGAGAA
32903936	EST head	heat shock protein HSP60 [Schistosoma mansoni]	3e-74	protein folding	AATTCCGGTTTTAGAGATGACACATCAACAGAAGAAACCATTACTAATTGTTGCCGAGGA
32904285	EST head	DnaJ homolog subfamily A member 1 (Heat shock 40 kDa protein 4) (DnaJ protein homolog 2) (HSJ-2) (HSDJ) [Canis familiaris].	1e-51	protein folding	AGGCCGAAATCGAGGCCCTCGAAAGGGAAAAGATGTTATTCACCAGCTAAATGTAACATT
32904948	EST head	Chaperonin containing TCP1, subunit 2 (beta) [Danio rerio].	1e-55	protein folding	ATCTTAGTAGAAATGAGCAAAGTACAGGACGATGAAGTTGGTGATGGCACTACATCAGTA
32904985	EST head	DnaJ (Hsp40) homolog, subfamily B, member 1 [Danio rerio].	3e-26	protein folding	GTACTGACGATCCGTTTGCAAACATATTTGGTAATCATTCTCGAAGACGTGGGGCAGATA
32905264	EST head	170 kDa glucose regulated protein GRP170 precursor [Gallus gallus].	3e-14	protein folding	GTAGCACATTTCACATCAAGGATTCTTTTCGATTTCATGAATCTTTTCCCAGTAAAACGG
32905420	EST head	Heat shock protein protein 4 [Caenorhabditis elegans].	1e-61	protein folding	GAGCAGTTCAAAAATTGAGAAGAGAAGTAGAAAAGGCCAAAAGAGCTTTGAGTAACGCTC
2443301	characterized sequence	serotonin receptor-like planarian receptor 4		receptor/ligand	TTCAGTACCTTTTACACCAGTGAGTAGAAAAAATAAATCTTCTAGCCAATCAAGACCAAC
2443303	characterized sequence	serotonin receptor-like planarian receptor 1		receptor/ligand	CTCCGACAAAACGTGGAAGTTTTGATCAGACCTCATTGAATAATGGAAGTTTCACAAAAA
3395352	characterized sequence	DjPTK5		receptor/ligand	TTCCCAATTAAATGGACCGCTCCAGAAGCCGGAATGCATCGTAGATTCAGTGTTAAATCT
3395354	characterized sequence	DjPTK6		receptor/ligand	GGAACAAAATTTCCTATAAAATGGACGGCTCCTGAAGCAGCAATGATTGGCCGATTCACA
3395356	characterized sequence	receptor tyrosine kinase		receptor/ligand	CTGCCTATTAAATGGATGGCTCCTGAATGTCTACTGGATCGAGTATATACAGTCAAAAGT
3395358	characterized sequence	DjPTK2		receptor/ligand	ATCCACAGTGACTTGGCAGCTCGAAATGTTTTGTTATCAGATCATTATGTTTGTAAAATC
3395360	characterized sequence	DjPTK3		receptor/ligand	CTCCCTGTAAAATGGATGGCCCCAGAAGCACTTCTTGAAAAGAAATACACAACAAAAAGC
3395362	characterized sequence	DjPTK4		receptor/ligand	GCTAAATTTCCAATAAAATGGACTGCTCCCGAAGGTCTTGCTTATAATCAGTTTTCAACT
3395364	characterized sequence	DjSTK1		receptor/ligand	TCAGGATTCAGTTTGTCCAAATATTTGGCTGGAGCTAATTCTACAATAATGAGCGAAGGA
3395366	characterized sequence	DjSTK2		receptor/ligand	GCTGATTTTGGATTCGCGAACAATTTCGATCCCAAATCCAAATTAAGTACATTTTGCGGT
3395368	characterized sequence	DjSTK3		receptor/ligand	CGTCAGTCAAAATTGAATACATTTTGCGGTAGTCCACCATATGCTGCTCCGGAACTATTT
3395370	characterized sequence	DjSTK4		receptor/ligand	GCAGATTTTGGACTTGCTCGATGTATGGAACGTGATGATACTTATACTGCACATGTCGGA
3395372	characterized sequence	DjSTK5		receptor/ligand	TCTCCTCATTATGCTTGCCCAGAAGTAATAAGGGGAGAAAAATACGATGGAAGAAAAGCA
3395374	characterized sequence	DjSTK6		receptor/ligand	TTGGATTTTGGTTTGGCTAGGGATACAAAAGATGGTATGACTAATTATGTGGTAACAAGG
3395376	characterized sequence	DjPTK1		receptor/ligand	AACGAAAAACCAGCGTTAGCGTCTGATGAGATGTATCGACTGATGCTCACAATTTGGAAT
20799116	characterized sequence	DjFGFR1		receptor/ligand	GGAATGACATATTTAGCGTCAAGATCAGTAGTACACAGAGATTTATCGGCGAGAAATATT
20799118	characterized sequence	DjFGFR2		receptor/ligand	ACAGTCAAAAGTGACGTGTGGTCCTATGGAATAGTATTATGGGAAATATTCACTATGGGA
21907882	characterized sequence	Djnlg		receptor/ligand	CCAATAGATTATACTGTCCATCAATCTTGTACATGTAGTTGTCAAGGCTAAAACGTGATA
21954539	characterized sequence	DjGluR1		receptor/ligand	TGGAACACAGACAAAGCTGTTTGTCCAACAATCGATTCTAGCGCAGGATTGGGACTTGAT
21954541	characterized sequence	DjGluR2		receptor/ligand	GCTGGCTCAGCAACAATTACAATTCCTTCCATGCGTCGATTTTTAAAATCTGCATCACAT
23821369	characterized sequence	NOU-DARAKE		receptor/ligand	CAGATGTGCAAATGGTTCAGCTTTGCCAAGTTTAACAAACGGTTCTAATACAGGCTCTGA
23978557	characterized sequence	ADCYAP1		receptor/ligand	CTTATAATCCGTTTCAGAAATCTCTCACTTTCAGCAGAAACCAGTTCAGAAGACCGTCTA
32899381	EST head	stromal membrane-associated protein 1 [Mus musculus].	4e-42	receptor/ligand	AAACGATACATAGCAAAAGAATGGATTCCACCAACTCCAACGGTTGACATAATTGCAGAA
32899547	EST head	similar to zonadhesin [Canis familiaris].	3e-06	receptor/ligand	AATTGACTGATGGAAAACTTATTCAAAAATCTGTTTGCTCAGGAGGGTGCAATGCAAGAA
32899580	EST head	ENPP5 [Homo sapiens]	7e-24	receptor/ligand	TTGACTGATGCGCCAATACGTGGAAAATTACCGTTTTTTCAAGAATCTCAGTACACATTA
32899631	EST head	retinal-binding protein - Japanese flying squid.	1e-24	receptor/ligand	TATGATAAAACCGGTAACGTAGTAAGAGTGGAATTATTCGGATTTTTAGACATGAAAGGC
32899648	EST head	neuronal transmembrane protein Slitrk6 [Mus musculus].	1e-06	receptor/ligand	CCGGTAAATGCTTTTGTATGCCAAGGGAATCCGTTATAATTTGTAATCACGATGCTAAAA
32900001	EST head	Transmembrane 4 superfamily member 17 [Mus musculus].	2e-27	receptor/ligand	ACAATTGAAATACATATTCATATCCCAATCGTTTGGACCATCTATGCCGCAACACAACAA
32900019	EST head	SP17 [Oryctolagus cuniculus]	2e-17	receptor/ligand	AGAAGCTGCAATTGTTATTCAAGCTTCGGTCAGAGGACATTTAGAAAGACAAACGCACAA
32900077	EST head	golgi apparatus protein 1 [Mus musculus].	2e-22	receptor/ligand	CGTCTGCTACAATCGAGTTGTCGACAAAGAATTCTTAAGATTATTGTCGAGGCCAATGCA
32900153	EST head	insulin-like growth factor binding protein 2 [Mus musculus].	0.0004	receptor/ligand	CAGGATGAAGATGATACTCCCAGTTATTGTTATGACATGGGATGGATTATGAAACAACAA
32900388	EST head	transmembrane 9 superfamily member 3 [Danio rerio]	8e-66	receptor/ligand	TTTGGTCGGTACTGTTATCGGCCGGAATACTTTTGGTCAGCCAAATTACCCATGCAGAAT
32900512	EST head	tetraspanin family protein [Branchiostoma belcheri tsingtaunese].	1e-11	receptor/ligand	ATGAGAAGGGTTGATTTGGGTGATACAGCTAAGTCGTTTGAAGATTCCAATTCGTCTTTT
32900542	EST head	NGEP long variant [Homo sapiens]	1e-23	receptor/ligand	TCGATTCACCAAAGGTTTAAACAATATGGTCCAACTTTCAGGCAAAGATACAGAGCTTAA
32900626	EST head	Jagged1 [Homo sapiens]	4e-08	receptor/ligand	TGCAATCATTGCCGTGATGCAAGACTTGAAAGTATCAACGATCCGAATTGTAAAGATTTA
32900881	EST head	egg receptor for sperm [Strongylocentrotus purpuratus].	7e-45	receptor/ligand	GCTGAAATGAATTTAGCCACAAAAGTGGTCGATGTAGTATTGAATGTTCCAACTTATGCT
32901004	EST head	CD9 antigen, like [Danio rerio].	2e-10	receptor/ligand	TTCATTTTCGTTTTGTTAATGTCTGCAGGACTTTGGGCGGTAGCGAATAAAGAAAAACTC
32901022	EST head	Lu-ECAM-1 [Bos taurus]	2e-16	receptor/ligand	ATGTGGAGAGCCCGGAAACTTTACAAGGTTCCCGATATCATTCTTTGCAACAAACAAGGA
32901089	EST head	BAI3 [Homo sapiens]	3e-05	receptor/ligand	GAGGGTGGAGCAATTGGTCAAATTGGAGTTTGTGCTCAGTAACATGTGGAAATGGAACTC
32901108	EST head	CD36 antigen (collagen type I receptor, thrombospondin receptor)-like 2 [Rattus norvegicus].	4e-21	receptor/ligand	ATCGGTCGGAGATGAGAGCGATACTTTCACAACTGTAAATATTCCTTTCATAGTTTTTGC
32901187	EST head	MAGI1c alpha beta2 gamma [Mus musculus].	2e-22	receptor/ligand	AGTTCTCATCGATCAAGTACCACATCATATCAGAAGAGCGATACAGCTGTTACAGCAGAT
32901249	EST head	nuclear receptor AmNR2 [Acropora millepora].	3e-13	receptor/ligand	AAATCGTCTGGTTTGCACTTTGGGTGTATCACGTGCGAAGGATGTAAAGGATTTTTTAGA
32901298	EST head	protein disulfide isomerase [Ancylostoma caninum].	1e-42	receptor/ligand	CCGATTTGGGATCAACTCGGAGAAACCTATAAAGACAATGCTGATGTTGTTATTGCTAAA
32901350	EST head	middle form of PTS1-receptor [Cricetulus griseus]	3e-14	receptor/ligand	TTCCTGTCTGGAACAATGGCTACTATCTAATCCTAAATATTCTGATTTAGTTACTGTCGG
32901443	EST head	cysteine-rich fibroblast growth factor receptor [Gallus gallus].	3e-15	receptor/ligand	GATTCGGTAATCCATTGTTTAATGAGATATAGTATGCCCTCGTTGGAACTTGGGTTCAAT
32901478	EST head	LDL receptor adaptor protein [Gallus gallus].	4e-17	receptor/ligand	TACCAATTCCAAAATGGCATTCGACGTGTCATTAGCAGTTAATCAGGCTTTTCATGTTGC
32901500	EST head	opioid growth factor receptor [Danio rerio].	3e-27	receptor/ligand	TCACATCACCGGCAAGTTGGCAAGAGAACCCAATTTTGATGAGAGATTGACTCATCTAAT
32901548	EST head	calsyntenin 2 [Canis familiaris].	7e-27	receptor/ligand	CCAGCGGAATGGAGATTTAAATCAAACGAATTCTGTGACAGTGAATGGCATCATTATTCT
32901555	EST head	glutamate receptor KA1 precursor [Gallus gallus].	3e-47	receptor/ligand	CTAGTCAATCAGACGACCATAAAATATGGTACTCTTAAAGGAGGGGCTTCAGAAGCATTT
32901703	EST head	tetraspanin family protein [Branchiostoma belcheri tsingtaunese].	1e-12	receptor/ligand	ATTTGGGTGATACAGCTAAGTCGTTTGAAGATTCCAATTCGTCTTTTCTCAACATAGTCG
32901779	EST head	FGFRL1 protein [Homo sapiens]	0.0005	receptor/ligand	AGTCAAACTTCAATGGCAAAAATATCTAGGTGAAGCATACACAATGGGAGTTCAATCGAG
32901927	EST head	C-Delta-1 [Gallus gallus]	2e-08	receptor/ligand	AAACGTTGTGAACAATTTTGCAGACCTTCAAATTCTTATAAGTGTTCTAACGAAGGCAAG
32901957	EST head	G protein-coupled receptor [Lymnaea stagnalis].	2e-08	receptor/ligand	GGCCTTCTTGCAAAACAAATGGGAAAGTCATGAATTGTACAGGAATGAAATTAAAAGATT
32902242	EST head	glutamate receptor [Loligo opalescens].	1e-40	receptor/ligand	AAACCGCTATCTAAAGATATTTGGATGTGTATAGCATACGCGTATCTCGGGGTTAGTGTT
32902512	EST head	Prominin-like protein [Tribolium castaneum]	4e-07	receptor/ligand	GTCAAATTAGCTGGGCTATATCGACACACGGAGAAATATTCGGCAGATTATGAAGAACCA
32902628	EST head	secreted frizzled-related protein 1 [Oryzias latipes].	1e-28	receptor/ligand	GGCTTGTTCGCCAAATATGTTAACATTTGGTTACAAATGGCCCGATATTTTACAGTGCGA
32903090	EST head	pushover [Drosophila melanogaster]	4e-16	receptor/ligand	GGATGGATTCTCTTTCACTTTATATTCGAGAGAACGATGTTGCTCTTCTTGATGGTTCAA
32903217	EST head	retinoic acid receptor alpha; RAR alpha [Homo sapiens].	4e-25	receptor/ligand	AAAACCTGGAAGACCACCAAAAATACATCCACCGGGTACGATAAATGGTATTCTTGCCGA
32903549	EST head	Cadherin family protein 11, isoform a [Caenorhabditis elegans].	4e-22	receptor/ligand	GTTGGAAATCTAGCCGGAATGCGACTAATAAAGAACCATGTGGAAGCTGTAAACACAATC
32903610	EST head	adiponectin receptor 2 (ADIPOR2) [Danio rerio].	8e-25	receptor/ligand	GTATTTGTGGTGGTTGCAGCAGTCGTGCATCTTATTGGAATGGTTCAAATAGCACATTAT
32903722	EST head	neuropeptide F receptor [Drosophila melanogaster].	2e-19	receptor/ligand	TAAGATTATTATCGGGCCACCAAGAGTGGAATCTCGGTGAGACCATTTGTAAATTGACCT
32903731	EST head	axonin-1 protein [Gallus gallus]	4e-11	receptor/ligand	ATCGCAAGCTGCTAGTTACGATCGACTTAATACTTCACAACGTCTCACTTTATATGGGTC
32903842	EST head	ER protein disulfide isomerase [Aedes aegypti]	4e-26	receptor/ligand	TCAGTTCTTGTTGGTTGAATTCTATGCTCCATGGTGTGGACACTTGCAAAGCTTTAGCTC
32903866	EST head	macrophage expressed protein [Haliotis rufescens].	4e-20	receptor/ligand	TTACACATCCATGACTTCGAAATCAATAAATGTTGGTGCTGAAGGAGGTTTTTGGGGAAT
32903960	EST head	rhodopsin - northern European squid.	1e-07	receptor/ligand	CTAAATCCTTGTGATTATCGGTTGGCTTATCGGCCCATTTATTAACGTATACTACGGGGT
32904171	EST head	purinergic receptor P2X1 [Gallus gallus].	1e-20	receptor/ligand	CAAGGTTACGGAGGAAAATTTGATCCTGCTACTTGTTTCACATTTTTGAGCTCACAATTA
32904357	EST head	receptor type guanylyl cyclase [Bombyx mori].	5e-48	receptor/ligand	TCGGTCCTCATGGTAATCTGAAAAGTTCCAATTGTCTTATTGATTCGAGATTTGTAGTCA
32904466	EST head	ionotropic N-methyl D-aspartate glutamate receptor 1 (GRIN1, NR1, NMDAR1) [Danio rerio].	1e-19	receptor/ligand	AATTATTATCTGGAGACGCTGATTTGGCAGTAGCTCCAATGACAATAACCCCAGATCGAG
32904760	EST head	protocadherin 2 gamma 10 [Danio rerio]	2e-16	receptor/ligand	TCGCTTTTTTCATGATCCAATTTCGAGATCACCACTAAAGACAACCGTTTTGGAATTGTA
32904761	EST head	Colorectal mutant cancer protein (MCC protein) [Apis mellifera].	1e-06	receptor/ligand	GAGATAATACTTCTCCCAGCCTATCCCAACAATTGATGCAATGTGCCAATCAGATTCATC
32904793	EST head	receptor for activated protein kinase C [Oreochromis mossambicus]	9e-78	receptor/ligand	CCAACTTCTGAAAATCCTAGCATTGTTAGCTGTGGTTGGGACAAAGTCGTTAAAGTGTGG
32904811	EST head	muscle, skeletal, receptor tyrosine kinase [Gallus gallus].	9e-06	receptor/ligand	GCTACCTTGGCGTATGAGTGCCAATTTGCACGACCGGTGTGCTCTCATTAATTTTGATAT
32904929	EST head	tetraspanin 29Fa [Drosophila melanogaster]	3e-06	receptor/ligand	TTCCGGTGTTTGTCAGTGTTAGTTCTGGTAACCTTGGCCTGGCCATTGGCTTAATAATAG
32904996	EST head	nicotinic acetylcholine receptor beta 1 subunit variant 1 [Aphis gossypii].	2e-27	receptor/ligand	TGTTTAACTTTGCTGACGAAAGAATGAGAGTTCACAGAGAAGCTAGAGTAGTCGTGAATT
32905036	EST head	gaba receptor protein [Pagrus major].	2e-45	receptor/ligand	TTACAATGGGTGCTTTATATGAAGAGCATCACGAAGAGGATTTATTCTATACGTTGCTTA
32905101	EST head	Transmembrane 4 superfamily member 8 (Tetraspanin 3) (Tspan-3) (Tetraspanin TM4-A), partial [Bos taurus].	3e-11	receptor/ligand	GCTGGGGGTCAGGAACTAAAGACTGGTTTAAAATAGGCTGCCAAACAGCTTTGATAGAAT
32905121	EST head	transmembrane 9 superfamily member 2 [Danio rerio].	1e-38	receptor/ligand	GTATACCAGATGTGATTGCAATGCCAGGCGAAAATTTAGGGCAAATTTTATTCGGTGAAA
32905217	EST head	protocadherin cluster 1 gamma 17 [Danio rerio].	5e-15	receptor/ligand	CAGCAAATTGCTATTCTTACTGTGAGTGATAATGATTTAGGAGTCAATTCTTTGGTTGCT
32905297	EST head	peripherial benzodiazepine receptor associated protein Sus scrofa	5e-06	receptor/ligand	AACAACTGGAAGAGTCTGAAACTAATACCAATGCAGATCCAGATAGTCTGTTTCCGGCTT
32905318	EST head	delta protein [Drosophila melanogaster]	1e-06	receptor/ligand	CTTCCAACATTGGGCAAGGGATTATTATCGTTTATATCAGATGGTCATGAGCGTAATCCT
32905380	EST head	thyroglobulin [Mus musculus]	6e-08	receptor/ligand	GCCTAGGATCAGTTTGCTTCTGCGCAGATGAAAATGGAAAACAAATTGGTTCTACTACAG
32905428	EST head	BMP receptor precursor - African clawed frog.	3e-31	receptor/ligand	GAACAACTGAATGAAAACAATAGCAACAGAATTGTTGGAACCAAACGATATATGGCCCCA
32905500	EST head	Tsp42Ed [Drosophila yakuba]	7e-11	receptor/ligand	GGAATATGAAATACTCATGCTTCACTTGGCACAAAGGTTTTTACAGCTGTAATGATGGAG
32905791	EST head	purinergic receptor P2X4 [Rattus norvegicus].	8e-25	receptor/ligand	GTTTGTCCGGAAAATCGAAACGTGAAAAATTCAACTTGTGTAACTGATGCCGATTGTCAA
32906058	EST head	NOU-DARAKE [Dugesia japonica]	1e-10	receptor/ligand	GTGGTTACAACGAGTGCAACCCAATGAAGGATCTTCAAATCCGAATAAAAACAGACGAAC
32906061	EST head	nicotinic acetylcholine receptor alpha subunit precursor [Schistosoma haematobium].	7e-27	receptor/ligand	ATGAGAAAAATCAGATTTTACATACGAATGTTTGGTTGGATCTGAGATGGGATGACTACC
40643305	characterized sequence	Djops		receptor/ligand	GTGTTTTTATATTTGTTATCATGGACCCCTTATGCGATAATAGCATTGATGGCCCTTACT
62122558	characterized sequence	Djwnt-A mRNA for WNT		receptor/ligand	CCGAATTATTGTGTCCATAATCCTCATATTGGCAGTTTAGGAACACAAGGTCGAAAATGT
62122562	characterized sequence	DjfzA mRNA for frizzled receptor		receptor/ligand	ACTACAGGAAGTATTGTTTATGAAATGCGATGGAGATCTCACTGGGAAGTTCTAACAACA
62122570	characterized sequence	DjwntB		receptor/ligand	CTTATAATCCGTTTCAGAAATCTCTCACTTTCAGCAGAAACCAGTTCAGAAGACCGTCTA
3399700	characterized sequence	DjBMP		receptor/ligand	TTATCTAGAGTTAAGCGTGATACGTCAGGATACATGCCAGGCCATGAAGAAGACTGTCAA
32900163	EST head	osteonectin [Bombyx mori]	1e-05	receptor/ligand	GTCTTCTCCATATGGTGTTCATGGAGGCTATTTAAGCTTTTGGTTTTGTGAAATGGATAA
32902444	EST head	growth factor, erv1 (S. cerevisiae)-like (augmenter of liver regeneration) [Mus musculus].	1e-41	receptor/ligand	AGACTTCCAAAACGAAATTACGAGAAGTCCTCCAAAAACTGAAAATCGATCTGTATTGAG
32902672	EST head	Slit homolog 2 protein precursor (Slit-2) [Gallus gallus].	0.001	receptor/ligand	GTGATGCATGTGTAGAAGATTCAATATCATGTACTAAACCTGGATTCAAAGAAATGCCAC
1905783	characterized sequence	DjY1		RNA metabolism	GGGTTTCGCCTAGAGAAGTTCCAATGAAATATGAACAATTTGATAACGAAATGTTTGACA
3986264	characterized sequence	PRH1		RNA metabolism	GCTTCAAGAAACAGCCAAATACATCAGTTGAATAAAAACCCAGAAGTAGTGATTGCAACT
3986266	characterized sequence	PRH27		RNA metabolism	GACGGACTCAAATTTATCAATTGCCAAAGAAAATCCAGCAGCATTGTTGTTGGGCAACCT
3986268	characterized sequence	PRH4		RNA metabolism	GTTTCGTATGAAAAACAAACAACAGCGCTTAAAAATGGAGTTGACATAATTGCCGGGGCT
3986270	characterized sequence	PRH2		RNA metabolism	CGGGATGTAGCACAACAGATTAGTCGATTGAAAAGAGGAGTTGAAATCGTTGTCGGCACT
3986272	characterized sequence	PRH5		RNA metabolism	GTGATTAGCGAACAAATTGCTAAACTGAAATACGGAGCGGAGATATTGGTGTGCACTCCT
3986274	characterized sequence	PRH7		RNA metabolism	GATAAGCGCGATCAAATTTATCAATTGAAAGAAAATCCAGAGATTGTTGTTGGGACACCT
3986276	characterized sequence	PRH13		RNA metabolism	GTCGAGGAATCGGTGCGCACGTACGCCAAGTACCTGGACATCAACTCCACCGTCATCTTC
3986278	characterized sequence	PRH14		RNA metabolism	GTTGCAAAAGAATTTTGCCAGGGTTATGGAATCAAATCAGCATGTTGTTATGGGGGAGCT
3986280	characterized sequence	PRH25		RNA metabolism	CGGTTAAGCAGTAAAAGTTTGCAGTCAAAACCCTCAGAAATATTAGTTGCTACTCCTGGA
3986282	characterized sequence	PRH24		RNA metabolism	GCTGAAAAAACTTATCAGATTAATGCTCTTAGAGATAATCCAGAAATCGTCGTTGGTACT
3986284	characterized sequence	DjVLGA		RNA metabolism	AATTCGGTGTTACCTAGTTACAGTAACAATTGTCGTGATTATCGTCAGACACAACAGCAC
3986286	characterized sequence	DjVLGB		RNA metabolism	AGATTTCCAAATGAACCCATCCATCACCAACAAGAACAATTGCCGATTACATATAATTTC
30089127	characterized sequence	Y-box protein		RNA metabolism	AGATCTGTTGGAGATGGAGAAGAAGTTGAATTTGATGTTGTAGAAGGAGAAAAAGGGCTA
32899222	EST head	DEAD (Asp-Glu-Ala-Asp) box polypeptide 21 [Mus musculus].	4e-32	RNA metabolism	CATATTCATACGGGAAAAGATGTAATTGCGCAAGCTAAAACCGGAACAGGTAAAACTTTT
32899273	EST head	splicing factor, arginine/serine-rich 8 (suppressor-of-white-apricot homolog, Drosophila) [Danio rerio].	1e-14	RNA metabolism	AGAGAGAAGCGGCAATAATTGAACAAACCGCTAAATTTGTTGCCGATAAAGGACCCCAAC
32899603	EST head	Splicing factor 3a, subunit 3 [Danio rerio].	4e-48	RNA metabolism	GCTAACGAGGTATTTAGACATCACAAATTTATTGAAAGAATGCTATGACGACAAATTGGG
32899917	EST head	Piwil1 protein [Danio rerio]	2e-12	RNA metabolism	AATTAGGAGTAGTTAAAGAAGCTAGGGCATTCGATGGCATGAATTTATATATTCCACAAC
32899939	EST head	Cdc42 protein [Ciona intestinalis]	2e-72	RNA metabolism	AATCATTTGCGTGATAGACTTCATTTGCAAATCGATTCCATTGGAAATCCGTCTGAAGCA
32900122	EST head	RNA-binding region containing protein 4 (Splicing factor SF2) (PP239) [Canis familiaris].	2e-15	RNA metabolism	GGCAGTTATCAAAGAAAATACGACACAGCGATTTGAAAGATTTCTTTTCTAAAGCTGGTC
32900173	EST head	CPEB4 protein [Homo sapiens]	5e-84	RNA metabolism	GTTTGTTATTCTGGGATAGATACTGATCCTGAATTAAAATATCCAAAAGGAGCTGGACGA
32900285	EST head	splicing factor 3b, subunit 1 isoform 1 [Homo sapiens].	2e-62	RNA metabolism	CCGTTATGAAAACGTGTCAAGAGGAACAGTTCATTTGCTATATCGGACAACATATGTACG
32900303	EST head	KH domain containing, RNA binding, signal transduction associated 1[Xenopus tropicalis]	2e-16	RNA metabolism	CCAGCAGGAAAAACACTAAAAACAGTTCAAGAACAGACGAACACCAAAATGTCTATTTTG
32900816	EST head	AUF1-like protein [Paracentrotus lividus	8e-13	RNA metabolism	TGGATACTGAAGACAGGTTGGAAAAAGTTCTTGGAGGTCCTGAACATCGATTGGAAAACA
32901090	EST head	Heterogeneous nuclear ribonucleoprotein K [Xenopus tropicalis].	5e-22	RNA metabolism	AATGTGTCCGTCTTCAACCGATCGTGTTATTCGATTAGTTGGACTTCCTGAGGATATTTTGAGTTGTTTA
32901098	EST head	poly(rC) binding protein 3 (predicted) [Danio rerio]	7e-09	RNA metabolism	TACTCAAATTGTGCCCCGATATCTACCTGTCAAAATTCCAATTCAGTCATATCCAATACT
32901134	EST head	Conserved germline helicase protein 1 [Caenorhabditis elegans].	7e-59	RNA metabolism	ATGATATTGTTAGACTTCAACAAACTGTTCACATTATTTTGGCCACTCCTGGTCGAGTTA
32901205	EST head	RBM5 protein [Homo sapiens]	1e-06	RNA metabolism	TATGATAAGAGGACTTCCGTCACATATCACTGAAGATGATATCCGTGTTAGCCTTGATGACACTCAAGCA
32901229	EST head	high mobility group-like nuclear protein 2 [Echinococcus multilocularis]	3e-37	RNA metabolism	ATTGCATGCGCAGTTATTGAAAGCACTGGTTCAGAAGTTACACCTTTAGTGCAAGGTATT
32901231	EST head	heterogeneous nuclear ribonucleoprotein A1 [Bombyx mori]	2e-47	RNA metabolism	TTTTGAGGATACTGACTCAGTTGATAAGATCATTGTGACTAGACCACATCAATTGGATGG
32901355	EST head	THO complex 4 [Mus musculus]	9e-22	RNA metabolism	TGCATTACGTAGAGGTAATCTTGGAAGGAGAAACAATCGTAATCAGAAAGTGACCAAAAC
32901378	EST head	piwi-related protein [Tetrahymena thermophila]	8e-17	RNA metabolism	CGACCCATGGACTGTTGAAATTAAATTACGACCAACTATGATTGTTGGCATGGACACCTA
32901422	EST head	TAR DNA binding protein [Bos taurus].	3e-24	RNA metabolism	CGTGTCCGAATAAACTGATGCCAAATTCCAATCAAATGCCCCATGAATGGTCAAGTTATC
32901530	EST head	DEADSouth RNA helicase [Xenopus leavis]	2e-35	RNA metabolism	GAATAATGTCAAAATTACGTGTGCAATTAAGGGTCTATCGCCTGATATATTGGAAGGACA
32901534	EST head	pre-mRNA cleavage complex II protein Pcf11 (PCF11) [Danio rerio].	3e-06	RNA metabolism	CTCGGTGGTTCGATCAGAGCTGTTGAACCGGATTTCAATTTTGAACAAACAACGAATTGC
32901586	EST head	formin binding protein 3 [Gallus gallus].	3e-25	RNA metabolism	GAAGCCGAAAAATTAGCTTATGGAACCAATGAGGCTGCAATCAATGAATCTCATGAAAAT
32901664	EST head	heterogeneous nuclear ribonucleoprotein L	1e-12	RNA metabolism	AGGAAGCTTTACACGGAGAAGATATATATTCGGGTTGTTGTTCCTTGGATGTTAAATATT
32901695	EST head	HLA-B associated transcript 1 [Bos taurus].	4e-62	RNA metabolism	TGAAGAAAGCTTAGCCCGAGTTTTGGTTTTATGTCATACTCGCGAGTTGGCATTTCAAAT
32901697	EST head	RNA editase [Homo sapiens]	1e-11	RNA metabolism	CCATGCTGAAGTTGTTTCCAAACGTGCCTTTCAATTATTCATTTGTCAAACAATATCTCG
32901809	EST head	Sf1-prov protein [Xenopus laevis]	1e-12	RNA metabolism	CACCAGATCCTGTATATGGTCATGATGGTAAACGTATTAACACCAAAGAATACCGAGCTC
32901830	EST head	major vault protein [Mytilus edulis]	2e-54	RNA metabolism	TGTGTTATACTTGACCCTGTTGACGAAAAAGGAAAACCACAACTTGGCAAAAGAAAACTT
32901888	EST head	Ddx49-A-prov protein [Xenopus laevis].	4e-36	RNA metabolism	TCAAGGAGCTGAATTAACTGCCATGTATCACCTTTTAATTGCCACACCCGGACGATTAGC
32901916	EST head	cleavage stimulation factor 64-kDa subunit [Bombyx mori]	2e-24	RNA metabolism	AATATTCCCCCGCAAATGTTCATGAATCCACAACAGCAGCAGCAACAACAACAATATCCA
32901923	EST head	PAI-1 mRNA-binding protein [Danio rerio].	6e-15	RNA metabolism	TCTGAATGGCGCGCATTAAATAAAGAAAATGCTGTTATTTCATCAACTGGTACTGCTCGC
32902019	EST head	DEAH (Asp-Glu-Ala-His) box polypeptide 15 [Mus musculus].	7e-82	RNA metabolism	GCAGATGAGGCGAAAATGGGGTTTGCACATATTGATGGTGATCATTTGACCATGCTCAAC
32902167	EST head	DAZ associated protein 1 [Xenopus tropicalis].	2e-33	RNA metabolism	GGAAATATTACGGAATTAACATTAATGAAGGATCAAAGTGGACACAGACATCGAGGATTC
32902245	EST head	splicing factor, arginine/serine-rich 10	3e-24	RNA metabolism	TGAAGAGGTGGAATCTGCGCGCAGTGCTAAAGATAATGCTCATGGTATTGAAATTGACGG
32902350	EST head	splicing factor 3a, subunit 1, 120kDa [Gallus gallus].	1e-16	RNA metabolism	AAAACCAGAAGAAGTTCTTATTAAGCCTTACGATCCTAAATCGAAACCGAAAAAACAAGCTGAAGAGGTG
32902380	EST head	DEAD (Asp-Glu-Ala-As) box polypeptide 19 [Xenopus tropicalis].	2e-34	RNA metabolism	AAAATCGTTGATCGTTACGGCGCGAAAATCGACGAAAGACAAATCTGGAAATCGTTGCC
32902454	EST head	Rbms1-prov protein [Xenopus laevis]	8e-18	RNA metabolism	CACACCGGAAGATGCAGTTTACGGATTAGAATATATTCAAGAAAGACATCCCAATTTTAC
32902540	EST head	similar to MIWI [Canis familiaris]	1e-23	RNA metabolism	GACTAAAAAAGGAACAATGGATCCCATGGCTCCTAATGAACTGCAAAAAATTACTTACGC
32902618	EST head	Y-box protein Dugesia japonica	2e-36	RNA metabolism	ACAAGTTTATTCTGAAGCTCCGGAATCTCCGAAAGAAGTTTTGAAGACTGGAGTTCAAGG
32902671	EST head	p68 RNA helicase [Molgula oculata].	2e-19	RNA metabolism	CCGAATAAATCGAGAAGTCGAAGTCGAAGAAGATCAAGAAGTTCCAGACATTCTTGTAGT
32903079	EST head	Y-box protein [Dugesia japonica]	5e-36	RNA metabolism	CGGTATGCGTACCTTTGAATATAGACGTAATCCGAATCGGGATTATAAGCCTAATTTTAT
32903102	EST head	rasputin [Drosophila melanogaster]	5e-24	RNA metabolism	CTAATACAAGTTACAGGAGAAATTGCTAACAACGGATGTGATTTACGTAGATTCATGCAG
32903243	EST head	TIA-1 [Gallus gallus]	2e-17	RNA metabolism	ATGCTGTTCGAAGTTTACAGGACATTTTATCCGAAACTCCCAAATCTTACACTAATGTGT
32903274	EST head	PRP3 pre-mRNA processing factor 3 homolog [Mus musculus].	4e-41	RNA metabolism	AAAATCGAAGCGTATGTTCGATCGCAAATGGAACAAAGAAAACGAAACCATGAAACTGCT
32903625	EST head	poly A binding protein, cytoplasmic 1 isoform 4 [Tribolium castaneum]	9e-54	RNA metabolism	AGGCTTCGCTTTTGTGAATTTTAATATGGAAGCGGATGCCGAGAAAGCCATACAAGCTAT
32903681	EST head	Cniwi [Podocoryne carnea]	8e-07	RNA metabolism	ATAAGTGGCAATTAAAGATTGAAAATAAACCCCTCGAAATTGAGGGCAGGGAGTTGCCGC
32903725	EST head	piwi-like 2 [Canis familiaris]	1e-31	RNA metabolism	GGAAATATGGCCTGGTTATGTAACAAGTATTCAGAATTTCGATGGTGGTCTATTATTACA
32903884	EST head	Sam68-like mammalian protein 1 [Homo sapiens]	5e-17	RNA metabolism	TGTCTAACCTTCAATCTTCCATTGTCTTATCCAACTGTGGATCCCAACAATCAGAATGCA
32904022	EST head	KH domain-containing transcription factor B3 [Gallus gallus]	1e-06	RNA metabolism	CGATGATGCGTTTGATATTTTATTAGTCAGAGGTTTAACGTTGCGTGTAATGGAGGCAGA
32904107	EST head	Nuclear cap binding protein subunit 1, 80kDa [Xenopus tropicalis].	8e-09	RNA metabolism	ACAAAGACTACTCCGGTTCTCATATTTTGAATACGTTAGCAAAATAGTACCGACAGATTT
32904122	EST head	neuro-oncological ventral antigen 2 [Mus musculus].	1e-24	RNA metabolism	TTCATCCAAGTTTCTCCGAAATCCAATAATCGACAATTTCTTGAGCGATATGTCTTAGTT
32904146	EST head	DEAH (Asp-Glu-Ala-His) box polypeptide 16 [Danio rerio].	4e-40	RNA metabolism	GGCACATCGAGTAGCAAAGGAAATGAATGATGTTATTGGAAGAGAAGTTGGTTATGAAGT
32904247	EST head	Y-box protein [Dugesia japonica]	9e-37	RNA metabolism	CCTTTCGGGCAAAGAAGACCATTAAGAACTGGACCTTTTTTTATGCCATATAGAAACCAA
32904270	EST head	ATP-dependent RNA helicase [Plasmodium berghei strain ANKA].	5e-07	RNA metabolism	TTGTTCGCTTGTTCAGCAACACGTTTCTATCAGAACGTTATAATCAATACTTATAGACAC
32904272	EST head	cleavage and polyadenylation specific factor 5, 25 kDa [Danio rerio].	7e-66	RNA metabolism	GGTGAAGAAGAAATTGATGGTCTTAAGAGATTATTAATGGAGATGCTTGGTCGTAGTGAT
32904291	EST head	DEAD (Asp-Glu-Ala-Asp) box polypeptide 1 [Rattus norvegicus].	2e-28	RNA metabolism	TCGCGTCGAAAGGGACCAGAAAGAAAAGTTAAAGGATGGTCTTATTTGAACCCTGATGAT
32904405	EST head	helicase with zinc-finger domain [Gallus gallus].	2e-06	RNA metabolism	TTCGTGACAACTATCGAAAACGCAGTTGATTCACTCACTCCATTTCTCTCTTTATTTCAA
32904486	EST head	splicing factor Prp8 [Canis familiaris].	5e-77	RNA metabolism	CTGGTTTGTCGATGACACTAACGTGTACCGAGTTACAATTCATAAAACCTTTGAAGGAAA
32904764	EST head	RNA polymerase III transcription factor BRF [Drosophila melanogaster].	1e-15	RNA metabolism	GCATTTTCAAGGGGTCTTACTAAAGGTCGTGGATCATTAGTTATGGCTGGAGCTTGTCTT
32904802	EST head	zinc finger RNA binding protein; M-phase phosphoprotein homolog [Pan troglodytes].	3e-09	RNA metabolism	TGTCAAGTTAGTTGCTCTAAAATAGATCAATTACAGAAACACCTGGAAGGTGGACGACAT
32904888	EST head	Polypyrimidine tract binding protein 2 [Mus musculus].	5e-17	RNA metabolism	TCCCGGGTAATTCACATTCGTAATGTTCCACAAGAAGTAGATGATACGGCTGTTGCAATG
32904934	EST head	regulator of nonsense transcripts 1 [Danio rerio].	6e-74	RNA metabolism	GCAATCCTAAAGTTCTCGCAAAGCAACCTCTCTGGAACAATTTGCTGCACTGGTTCAAAG
32904967	EST head	seawi [Strongylocentrotus purpuratus].	2e-09	RNA metabolism	TGGATCTCCAAAAGAGCTTAGGAAGTGTATTAAAAAGAGAGCCACGTGAAAGACTTGATG
32905051	EST head	RNA-binding region containing protein 2 isoform b isoform 9 [Bos taurus]	9e-25	RNA metabolism	ATTAAGCCTAGCCTGTCTGATGCTGACATCGATACACCCTGACTTTCGTTTAATTCACTT
32905056	EST head	Rnmtl1 protein [Mus musculus]	9e-24	RNA metabolism	TCCTATTAATGACAGTATCAATAGTCTCAGTATAACTGTTGCTGCCTCGATAATAATGGC
32905195	EST head	SFRS8 protein [Homo sapiens]	4e-05	RNA metabolism	AGGTAACCAGCAAATTGAAAACAGTCCCAGTTCGATCGAGTAATTATGCCGATAATATTG
32905221	EST head	TUDOR gene similar [Apis mellifera].	2e-31	RNA metabolism	TCGAAAAATGATGGGTAAACCTCGTCGTTGTTCTTACCATTTTTTCAAAGAAGAGAGAGC
32905307	EST head	apobec-1 complementation factor [Mus musculus].	1e-59	RNA metabolism	ACGGAAATTAATTCCTGGTCGTATTCCATTGTGGGGTCAACAAATTGCTGTTGACTGGGC
32905315	EST head	FUS interacting protein (serine-arginine rich) 1 [Xenopus tropicalis]	4e-16	RNA metabolism	TCCTTTGACAGATTTTTAGGATATAGAATTGGCAAACGATCTCTCAGACTAGAATTCGCA
32905442	EST head	DEAD box RNA helicase-PL10B	9e-43	RNA metabolism	TATTTCTGGCAATTGGTATTGTTGGAAGCTTCAGTCTCAATGTTACACAACATGTTGTTT
32905724	EST head	neuro-oncological ventral antigen 1-like protein [Rattus norvegicus].	4e-22	RNA metabolism	CGAAATCCAATAATCGACAATTTCTTGAGCGATATGTCTTAGTTATGGGAGATTCTCATCAATGTCATGA
32905839	EST head	HUR [Tetraodon nigroviridis]	2e-10	RNA metabolism	CGAAAACCTCCTGGAAACCGAACTGAAACTAATTTAATTGTTAATTATCTTCCAGATGGA
32905930	EST head	vasa homolog [Ciona savignyi]	2e-39	RNA metabolism	ACTGCCACGAAACTGGTCATATGTCAAGAGAGTGCCCTAAACAAAGAAATCAAGGATCAA
58081998	characterized sequence	Djnos mRNA for nanos-related protein		RNA metabolism	AACGTATTTAGGAGTGATGTAAAATTATCCAAGGAATTAGATCGTTGGGTCGCATTACTG
62718868	characterized sequence	Djpum		RNA metabolism	GTTTCAGCAAGTAATGCAATAATGCGTACTGCTGATGTCAGCGGTGTAGTGTACGGATCA
62718868b	characterized sequence	DjPum		RNA metabolism	ACCAGGAGTCGATTATTAGAAGATTTTCGAGCTAATAGATTGACAACGCTCACATTACAA
AJ865376	characterized sequence	DjIwi		RNA metabolism	GGTTTACCGAGATGGTGTTGGAGACAGTCAACTACAATTTACCAAACAATTTGAAGTTGA
32899736	EST head	cysteine-rich secretory protein [Trimeresurus stejnegeri].	1e-22	secreted factors	GTCGGTTGTGCTGCTGTTAACTGTAAAGAAAAAACCGGTGGTTCATTTGCTTACGGATGG
32899820	EST head	TBL-1	4e-17	secreted factors	TACATGAATTAGGACATACTATAGGTTTACATCATGAACACCAGCACCCAGATCGAGACA
32900195	EST head	matrix metalloproteinase [Crassostrea gigas].	5e-20	secreted factors	TGGAAAGATATTCCTCTTCCAGTTGATGTGGCTTACACTGGATTCATGGAAAAACATTTT
32900267	EST head	Mmp1-prov protein [Xenopus laevis]	3e-24	secreted factors	TCTGATGGTAAAGTTTACATTCTTGCCGATGGTGGTAATTTATTTAGATTGGACGGTAAC
32900360	EST head	collagen type XI alpha 2 [Danio rerio]	5e-09	secreted factors	ACCTCCAGGTACTAAGGGAGCTTTAGGAAGTCAAGGAAAAGATGGAACAAGTGGAGGAAA
32900532	EST head	beta-amyloid protein precursor	3e-09	secreted factors	CCCTTCAATAGCTTCTCATCCCGGGTTAGAAATAATGTATAATAACGAAAGTGGTTGGAT
32900710	EST head	pro-alpha 1 type V/XI collagen [Pagrus major]	1e-05	secreted factors	AGACAAGGTAGTCCAGGTGGTCCAGGAAAACAAGGAAAATCTGGTATTCAAGGTAAACCT
32900899	EST head	matrilin-4 [Danio rerio]	1e-18	secreted factors	TTGTATCCCACATCTTTATGTTCGAATGGGCAGTGCATTCCTCAACCAAACAATGGATAT
32901476	EST head	pro1 collagen type III [Rattus norvegicus]	1e-13	secreted factors	AAGTGATGGACCACCTGGATATGCTGGCATTAAAGGTGATCATGGTATAAAAGGATAAGG
32901550	EST head	peroxidasin [Mus musculus]	2e-11	secreted factors	GATATTGTCAAACGTTGGCGAAACGTTCAATCGTTCGTCAAGTTAACATGTAGTTCTCCG
32901764	EST head	Ci-META1 [Ciona intestinalis]	1e-27	secreted factors	ACTTGTCACTATCGTGCTAAATGTGTTGATACCGATGGCTCCTATAAATGCATTTGTAAA
32902020	EST head	granulin isoform 1 precursor, partial [Bos taurus]	2e-31	secreted factors	TCATCAGCATTGTTGTCCTCATGGTACTAAATGCAATTTATCTAACGGAACGTGTGGTTC
32903236	EST head	collagen alpha 1(I) chain precursor [Cyanophage P60].	4e-10	secreted factors	TATGCAAGAAGGGAACGCTAAATATGTGAATATTGGTGGAAGATTTAGGCGTGAAGCTAT
32903253	EST head	collagen triple helix repeat containing protein [Acanthamoeba polyphaga mimivirus].	1e-06	secreted factors	GTAAAATCTGAAATGGAATCTTTGAATTTATTTCGTAAAGGCGAGAAAGGTGATCCTGGA
32903377	EST head	collagen COLF1 - freshwater sponge (Ephydatia muelleri).	4e-09	secreted factors	AAAAAAGGACCCCGAGGTCCAAATGGAAAAATAGGGCCAGTAGGGCCTCCTGGTAATCAA
32903860	EST head	collagen a1(I) [Oncorhynchus mykiss].	2e-13	secreted factors	AAGGAAATCAGGTAAACCTGGAAAAAATGGAGTAACAGGACAGAAAGGGCCTGTTGGATC
32904165	EST head	spondin 1 [Rattus norvegicus]	3e-35	secreted factors	AACAATGATGGGACCCAGCCCAGATTGGTGTACTGGAATAGCAGCAGTTGATTTATGTAT
32899122	EST head	dishevelled [Dugesia japonica].	1e-81	signal transduction	CGCCAAGTTTTAGGAATTACAATAAGGTCCCCACTAAACATTCTAGTAGTTCAAAAAAGC
32899146	EST head	mapmodulin-like protein [Rhodnius prolixus].	5e-33	signal transduction	AGTTAAATGAAAGTGAAGACTATGACGAAGAGGAGGAAGTTGAAATGGGAACAGAATCCA
32899162	EST head	polycystic kidney disease 2 [Rattus norvegicus].	3e-25	signal transduction	ACGGAGTAGGCTGGACAACTCCTAATGAAAATGAGACTGCTGCACAAGAGTTTTCTTATT
32899259	EST head	guanine nucleotide-binding protein G(i), alpha subunit [Crassostrea gigas].	6e-52	signal transduction	TTTGCAGCTATGAAACGTTTGTGGGATGATGAAGGTTTTATAGTTTGTTTCCAGCGGTCA
32899263	EST head	LIM and senescent cell antigen-like domains 1 [Rattus norvegicus].	7e-40	signal transduction	AAAATGTGGTGAATTCATAATTGGTCGAGTAATTAAAGCGATGGGGTCGAACTGGCACGC
32899277	EST head	developmentally regulated GTP binding protein 2 [Danio rerio].	1e-64	signal transduction	AGCAAATATCCAATTGCTTGATTTGCCTGGTATTATTGAAGGTGCGTCTCAAGGTAAAGG
32899349	EST head	Nucleolar GTP-binding protein 1 (Chronic renal failure gene protein) (GTP-binding protein NGB) [Gallus gallus].	7e-51	signal transduction	AAACTCAACGAAAAACACCCACTGTTATCCATAAAAGTGCTGAAATTGGTACACATAGAA
32899424	EST head	glycogen synthase kinase 3 [Dugesia japonica].	7e-88	signal transduction	TCAGTTGATGAGAAGTCTGGCATATATTCACAATCTTGGTATTTGTCACAGAGATATCAA
32899442	EST head	nucleobindin 2b [Danio rerio]	4e-22	signal transduction	AATTAATGAACCAGGCAGCTGAAGATCAGTTAAAAGAACTTTGGAAAACAGTTGATGATC
32899446	EST head	Misexpression suppressor of KSR [Drosophila melanogaster].	6e-09	signal transduction	ATCCGAATGCGGAAATATTCACAATTTCCTCAGAATCACTGTCAAAAAAACCACTGGATA
32899658	EST head	TAO kinase 2 [Strongylocentrotus purpuratus]	4e-06	signal transduction	GCCAGGTCAAATTTCTCAACCATTGATTGAAAATATGGTTACTCATCTTGAGATCTCTGA
32899669	EST head	PDZ domain containing ring finger 1 [Gallus gallus]	2e-07	signal transduction	CAGAAGTAGTTGTGAAATGTCCAATTAAAAATTGTGAATTCACAGATGAGTTGAGCGTGA
32899671	EST head	pim-1 protein	2e-19	signal transduction	TATTGGCACTCAGGGATTAATAACGGAATCTCTCGCATGTCAAATATTCTACCAATTGAC
32899768	EST head	WD-40 family member protein [Drosophila melanogaster].	2e-06	signal transduction	ATTGGACCAGTCAATTAGCAAGTCGATCTTCAGCTTATAAATCAAAAAGTGGTAAAGATG
32899876	EST head	spk-1 protein [Girardia tigrina]	1e-27	signal transduction	GCTCGATTAATGCACAAATTGCGTCACCCAAAAATTGTTGAATTGCTTGGAGTTTGCACT
32900317	EST head	SH3 domain-containing adapter protein; CD2AP [Mus musculus].	9e-14	signal transduction	AACTACCAAAAAAGTGCCTCTTGTTGGATATGGAAATATTTTTAGTGGTGGAGGAATTAG
32900488	EST head	PDZ/coiled-coil domain binding partner for the rho-family GTPase TC10 [Danio rerio].	9e-16	signal transduction	TAGAGGAAGCGTTAGCAGAAAAGTTGGTACAAAAAGAGGAAGTAAATTATTTAATACAGC
32900524	EST head	tumor necrosis factor type 2 receptor associated protein [Orange-spotted grouper iridovirus]	1e-09	signal transduction	GGTTCCACATGTGAGTGTACCACTTGAATTTGAAGATTGTCCAACTAATGAAGGATGGGA
32900560	EST head	mitogen-activated protein kinase-activated protein kinase 3 (predicted) [Rattus norvegicus].	8e-49	signal transduction	TAAAGCGTTTACTGAACGAGAAGCTGCTCAGATTGTCTATGAGATATCTTCGGCCATAAA
32900695	EST head	non-receptor protein tyrosine phosphatase [Gallus gallus].	8e-12	signal transduction	AGGCGAGGATTACCAGCGACAAATGATTTTGAAGGCACTCTAATTATTCAACAAAGTAAC
32900940	EST head	TNF receptor-associated factor 6 [Bos tautus]	3e-10	signal transduction	GATTAATGCAGCGGTTGGTCCATGCGGTTGCAAATATTGTCATCAATGTATTGAAATTTA
32901075	EST head	protein phosphatase 2C alpha; PP2Calpha [Canis familiaris].	5e-44	signal transduction	CGAAAGTGCAGGAATATGTCAATACAGAGGGCAACGAATTAGAAATCAACAGTTTACTAA
32901082	EST head	GTP-binding protein beta subunit [Loligo forbesi].	1e-74	signal transduction	AGAAGGTAATGTCAGAGTGAGTAGAGAATTACCTGGACATACCGGTTATTTATCATGCTG
32901135	EST head	TRAF-binding protein [Mus musculus]	3e-12	signal transduction	GTCCAGGAATGCCGTATTCTAAATCAACCTGATATTTTCAAACCAGGACTTACATTACTA
32901164	EST head	p25 beta [Homo sapiens]	5e-15	signal transduction	GAAGGCAGAGAATATCTTGTCGACGAAAAAGCAGCAGAAGGATATGTGGGAGGCTACAAA
32901202	EST head	casein kinase 1, gamma 1 [Rattus norvegicus].	2e-69	signal transduction	TGAGCATCAATACGCATTTAGGGAAAGAACAGTCACGGCGTGATGATTTAGAATCTCTGG
32901255	EST head	MAP kinase kinase 3b [Rattus norvegicus].	9e-30	signal transduction	CCTTGACAGGAAATTCGGTTGCAAATTTAAGCGATCACACTGAAGTCCAAGTAAATGGGA
32901310	EST head	Crkas protein [Xenopus tropicalis]	1e-13	signal transduction	TGTTCATTACGAAACATGATAGGACTTGCTCCAGCTAATCGTTTAGAAGCTATGCCAATT
32901579	EST head	serum/glucocorticoid regulated kinase isoform 1 [Canis familiaris]	6e-42	signal transduction	TGATTGGGTAGCATTAGTCAATAAACAAATCAAGCCGCCATTCATTCCGCATGTATCATC
32901582	EST head	protein phosphatase 1, catalytic subunit, alpha isoform [Homo sapiens].	9e-93	signal transduction	ACTAAGGTTATTTGAGTATGGCGGATTCCCACCAGAATCGAATTATTTATTTCTTGGAGA
32901606	EST head	serine/threonine kinase 4 [Bos taurus].	6e-44	signal transduction	ATCTGATAATGGAACAATGGTACGATGTAGTGGGGATACAGTTTCATCATTAAGCTCTGA
32901610	EST head	ephexin1 [Gallus gallus]	6e-17	signal transduction	CTGAGCTGGAAAGTCAACCGGAATGTTGTTCTCTGAATTTAGATTCATTTTTACTTCTAC
32901618	EST head	suppressor of cytokine signaling [Ciona intestinalis]	2e-11	signal transduction	AATTCAAAATACGCTTTTCTTCCTGATGAGGAATTTGATTCCATTCCGGCACTGATAGCA
32901624	EST head	catalytic subunit of protein kinase A [Aplysia californica].	2e-59	signal transduction	GAAGATTTAGTGAAAGTCATGCACGATTCTATGCCAGTCAAGTGGTTTTGGGCTTCGAAT
32901663	EST head	TOLLIP protein [Gallus gallus].	3e-13	signal transduction	CTACCATTTGTCTAACAGGTACTGGATAAGTTGGCGGTTGCATCATTTGTACTTCTTTGA
32901681	EST head	TRIP15-ISO [Bos taurus].	8e-68	signal transduction	CGATGTGTTGATAGGATTAGTCAAGCCTTATAAAACAGTTCGAATCGAATTTCTGGCTCA
32901766	EST head	cyclic AMP-dependent protein kinase type II regulatory subunit [Strongylocentrotus purpuratus].	2e-27	signal transduction	GATGAAGAGCAAATGGTGGATGTTATTGATGCAATGTTTGAAAGACGAGTTGTTCAAGGA
32901770	EST head	type N4 regulatory subunit of protein kinase A [Aplysia californica ]	6e-71	signal transduction	TGCGGATGCTTTGGAATCAATTAATTTTGAAGATGGTGAGTACGTAGTAAGACAAGGTGA
32901811	EST head	phospholipase C, epsilon 1 [Rattus norvegicus].	3e-07	signal transduction	TCAAGTGCATCAAAAATATTAGTTTGTATTTACAATGTGTCACCAGAACAGCCGTACACA
32901976	EST head	Miz1 protein [Mus musculus]	3e-20	signal transduction	TTAAACGATAGATCGAAGACTCAAAGACGTTCAGAAACCGTTTCAGGAACGGAATTAAAC
32902050	EST head	Protein phosphatase 4 (formerly X), catalytic subunit [Rattus norvegicus]	1e-80	signal transduction	GATTTTATGATGAATGCATGCGTAAATATGGATCAGCTGTAGTTTGGCGTTACTGTACAG
32902095	EST head	phosphodiesterase 2A, cGMP-stimulated [Rattus norvegicus].	2e-46	signal transduction	AGTGCTGATCTTAGTGATCAGTCTAAAAACTGGAAAAATACTCGGGCTGTTGCACAATTG
32902239	EST head	adenosine kinase [Bombyx mori]	4e-40	signal transduction	AGGTCCTGAATCAACAGGAATTTGCGCTTGTCTTCTTACCGGTCATAACAGATCATTAGT
32902313	EST head	14-3-3 CG31196-PC, isoform C [Drosophila melanogaster].	3e-56	signal transduction	AACCGCAGCTGAAAATAGTTTGACTGCTTACAAAGAAGCTACCGCAATAGCCGAAAGTGA
32902341	EST head	G protein-coupled receptor kinase-interactor 2 [Gallus gallus]	3e-21	signal transduction	GTCCAATGATAAAATAATAAACAACACCAAACAAAGCATGGACAAAGCTCGTTCCCGTAT
32902393	EST head	src kinase [Gallus gallus]	3e-28	signal transduction	GGAGTTTTAAAGATTGATATTGCAGAGTTGGTTTTTGGACAAAAAATCGGTTGTGGGGAA
32902504	EST head	RIN3 [Homo sapiens]	0.0005	signal transduction	CCATGATAGATGAAGGGAGTTGTTCATTGAATAGATTCTTGTCATCTATCTCAGATCAAA
32902607	EST head	Ptp4a1-prov protein [Xenopus laevis]	3e-07	signal transduction	TCACGTTCGAGATTTAGTTAGAGTGTGTGAGCCTGAGTATGATACAGAAGACCTCGTGAA
32902621	EST head	Grb10 interacting GYF protein 2 [Homo sapiens].	4e-08	signal transduction	TTCAATCGGAAAGATATTAGAGTTCCTCCTTTAACAGAGTCGTTATCAATCAACCACGGC
32902629	EST head	CYLD protein [Homo sapiens]	5e-16	signal transduction	CAAGAATCATCTTGTGTTGATGATTACCAAATTCCCCGTTCAAACATTACGTATGGTGAA
32902630	EST head	prostatic acid phosphatase [Homo sapiens].	4e-06	signal transduction	ATAATGATGCTTTCTCACAGTTCTTTGTGCGATTATTATTCAGAAATGACACAACTGTCG
32902663	EST head	NM_008163 growth factor receptor bound protein 2	3e-34	signal transduction	ACCATATTGTACTCGGGTCGAGGCTGAAAATCGCTTGCTTGAATGCGATGATTCATCTAC
32903244	EST head	SH3 domain-containing adapter protein isoform SETA-1x23 [Rattus norvrgicus]	1e-15	signal transduction	CTAGAGTTAATCCATCCTTTAACAAGAATGCACCTCCACCACCTGTCATTGCAGCAAAAC
32903246	EST head	mitogen activated protein kinase [Biomphalaria glabrata].	2e-52	signal transduction	CGTTTATATAATTACACCTCTTATGGGTGCCGACCTCAATGCTCTTATTCGCACCCAAGA
32903287	EST head	protein phosphatase 1, catalytic subunit, beta [Rattus norvegicus].	4e-81	signal transduction	GTGCCTGAAAAGCAAGGAAATATTTTTAAATCAAAATGTTTTGCTGGAATTGGAAGCTCC
32903390	EST head	tumor necrosis factor receptor associated factor 2A [Mus musculus].	3e-16	signal transduction	TTTGAGACTGTACCCTAATGGAGACTCTACAGCGAAAGGTGTAGCAATGAGTCTGTTTTT
32903426	EST head	Phosphorylase kinase CG1830-PB, isoform B [Drosophila melanogaster]	5e-37	signal transduction	TAGATGTATGGGCATGTGGAGTAATCATGTACACTTTACTAGTGGGCTGTCCCCCATTTT
32903467	EST head	Mx protein [Siniperca chuatsi]	8e-36	signal transduction	GGGAATAATAAAAATGTTAGGAAGCATGTGATAACACTGCGAGTTGAATGACCAGCTGAA
32903554	EST head	CD40 binding protein [Homo sapiens]	3e-22	signal transduction	TACGCATCTGTCTGTTTTCTTTGCGATAATGAAGGGAGAGTTTGATGATTTGTTGTCCTG
32903566	EST head	Down syndrome cell adhesion molecule DSCAML1 [Gallus gallus]	2e-06	signal transduction	ACCGCCTATTATCAAACTCAGAGCTGGTCAGACAGCAACATTTCAGTGTCATGTTTTAAA
32903591	EST head	ARP1 actin-related protein 1 homolog A	9e-64	signal transduction	TAGCACCAAAAGATAGTAAAATCAGAATATCGGCCCCACAAGAACGTTTGTATTCGACAT
32903784	EST head	SH2/SH3 adaptor protein	2e-07	signal transduction	TATCAAGGGGAGACAGGATAAAAGTTTTAGAAAAAAGTTCTGACGGATGGTGGCGAGGTG
32903843	EST head	mitogen activated protein kinase kinase kinase 2 [Mus musculus]	4e-20	signal transduction	TAAAGAAGTTTGTGTGTTGGCGGCACTTGAACCTCATCACCGACTTGTTCAGTTTTATGG
32903875	EST head	ras GTPase [Echinococcus multilocularis].	2e-64	signal transduction	GCAGATGATTTCTCGATACCTTACGTAGAAACATCAGCTAAAACTAGGGAAGGTGTTGAT
32903910	EST head	Strn-prov protein	6e-37	signal transduction	TTTTCTTCAAGCGGAATGGAATAAAATGGAGGCTGAAAGAGCCCATTGGGAAATTGAAAA
32904029	EST head	syntenin isoform 3 isoform 1 [Canis familiaris]	5e-33	signal transduction	GTATCCTTTGTTAATGAAAACTCACCGGCTTCAATGGCTGGATTGCGATTCGGTGATCAA
32904037	EST head	PDZ domain protein GIPC3 [Canis familiaris].	5e-23	signal transduction	TATTTACGAAGAAGAAACTCCAAGTTCGATGGATGAATTAGCTATTGATGCTATCAGTCG
32904108	EST head	Gaba(A) receptor associated protein [Branchiostoma belcheri tsingtaunese].	3e-55	signal transduction	GAGTTCCGGACTTAGATAAAAAGAAGTATCTCGTTCCCAATGATTTAACTGTTGGACAGT
32904110	EST head	protein kinase Fa2 [Chlamydomonas reinhardtii].	8e-17	signal transduction	AGTTGTTGAATCTGAAGGAAACCGCGTGTTTGCTGTCAAAAAGGTTACGTGGAGACAAAT
32904119	EST head	map kinase phosphatase-like protein MK-STYX [Homo sapiens].	8e-34	signal transduction	TGGAAATAATTCCCCAGTTTCTCTATCTTGGGAATAGTAGACATGCATGCGATAAGGTTG
32904190	EST head	intestinal cell kinase [Rattus norvegicus]	1e-57	signal transduction	TTCATCGGGATATGAAACCAGAAAATCTAATGTGCAATGGCTCCGAATGTGTTAGAATTG
32904376	EST head	TNF receptor-associated factor 5 [Homo sapiens].	3e-16	signal transduction	TACGTGAAATAACCTGTGAAAAGTGTGGAATTAAAGTTGGTGCGAAAGAAAAAGCCAATC
32904884	EST head	Huntingtin interacting protein 14 [Homo sapiens].	2e-31	signal transduction	GATTTGAAAGATTTAAGTGGAATGACGGCATTAATGTGGGCTGCTGCAAGAAGTACAGGG
32904970	EST head	SLIT-ROBO Rho GTPase-activating protein 1[Canis familiaris].	2e-19	signal transduction	ATGTTGCTCAATGTCTTATTACTCATCATCAAACGGTTTTCACAAAAGAATCACTCGGTC
32904987	EST head	MAP2K4 (Homo sapiens)	9e-48	signal transduction	AAAGAAAAAATTCCAGAGAAAATACTGGGGAAAATTGCCGTTGGAACAGTCAAAGCTTTA
32904988	EST head	Serine/threonine-protein kinase tousled-like 2 (Tousled-like kinase 2) [Gallus gallus].	1e-41	signal transduction	TCGTGATTTCCCTATTCTAAACGATCGATATTTAATATTATCTCTTCTTGGTAAAGGCGG
32905205	EST head	Awp1-pending-prov protein [Xenopus laevis].	3e-27	signal transduction	TGATTCACATTCATGCACTTTCGACTATAAAGTCGACGCAGAAAACGCTATTCGCAAAGC
32905395	EST head	phosphoprotein phosphatase (EC 3.1.3.16), calcineurin catalytic chain CnnA14D, splice form I [similarity] - fruit fly (Drosophila melanogaster).	4e-37	signal transduction	GCTTCATTCTGTGGATCAAGACATCAATGCTTTCAGAAATACATCAACTCGGTATGCATA
32905489	EST head	MAP3Ka [Nicotiana benthamiana]	1e-09	signal transduction	CATGAAAATAAAGTTATTCATCGAGATCTGAATCCATCGAGTATTCTCGTGGATGGAAAT
32905713	EST head	MSTK2S kinase-like protein [Rattus norvegicus]	9e-49	signal transduction	TCCGATATTTGGTCTTTAGGTTGTGTAACTTATGAGATGGCCACTTTAAAGCATGCTTTC
32905911	EST head	Ddef1 protein [Apis mellifera]	2e-31	signal transduction	GAACAGAGTTAGTGGAGATGACAAATCATATCTCAAACAAGATTTGCTGTTAGCAATACA
32905976	EST head	polo-like kinase kinase 1; xPlkk1 [Xenopus laevis].	7e-13	signal transduction	TTATCAATGATTTGTTAACTCCAGAGCAGTTGGAGCGTCCCAGTGCAAACGATTTATTAA
32906005	EST head	soc-2 (suppressor of clear) homolog (C. elegans) (predicted) [Rattus norvegicus].	9e-14	signal transduction	AGAATAAATTAACTGAGATACCCATGGAAGTTGCGCTATTGACAAATCTAGTCTATTTGG
32906043	EST head	Arrb1-prov protein [Xenopus laevis]	6e-33	signal transduction	CGTTGGTGAATCAAAAGACGATAGAGCTCATTCACATAATTCTGTTAGTGTGGTCATTAG
32906044	EST head	Islet Cell Autoantigen Releted [Homo sapiens]	2e-10	signal transduction	CTTCCTCTTGGACTGATGAAATGCAAGTTGCCACAAATATGGATATCTATACAGGCCATA
32906056	EST head	guanine nucleotide-binding protein G(i), alpha subunit [Crassostrea gigas].	2e-33	signal transduction	GAAGCTATGGCAGAAGAATCAAAAATTGTTCAGAAATACATGCGTAATGCGGAAGAAGGA
62122560	characterized sequence	DjdshA mRNA for dishevelled		signal transduction	TATGTGCTCAATGATATGACGAGTGCTTTGTCTGTAATGAATTTGGAGTCAGAAATTGAT
62122566	characterized sequence	Djbeta-catenin		signal transduction	TCAGAGCTTAGTTTTATAGAAGGTGTTCGTCTTGAAGATCTTCTAGAACTTACATTGTCT
32899798	EST head	receptor for activated protein kinase C [Oreochromis mossambicus].	2e-76	signal transduction	AGGTGTATGTAAATACACTATTCAAGAAGACGGTCACTCAGATTGGGTTAGCTGTGTCAG
32901032	EST head	thyroid hormone receptor interactor 12 isoform 1 [Tribolium castaneum]	3e-43	signal transduction	TGGAGGATTTCGAGCACTGCGACCGCCTTTCAAAATTGTAAATAAAAAAGAAGGTGGAGA
32901258	EST head	MAP kinase [Schistosoma japonicum]	4e-73	signal transduction	ATTTTGTGGAGAAATTCGTATCTAAAACCAAAACTCCTTGGAAGCAATTGTATCCGAATG
32901652	EST head	Cdc42 protein [Ciona intestinalis]	1e-72	signal transduction	TAAGCTATCTCGTAATAAGCAAAAGTGTATAACGGAAGAACAAGGGAACAGGTTAGCTAG
32901733	EST head	small GTPase RhoA [Danio rerio]	4e-73	signal transduction	CGAAAACATTCCAGAAAAATGGACTCCGGAAGTTAAACATTTCTGTCAAAATGTTCCTAT
32903074	EST head	protein phsophatase-2A catalytic subunit-like [Oreochromis mossambicus]	2e-91	signal transduction	ATCATAGTAATAATTTGACTTTGGTTAGTCGAGCACATCAACTTGTCATGGAGGGATACA
32903199	EST head	trimeric G-protein gamma subunit [Schistosoma mansoni].	1e-16	signal transduction	GTTGGTAGAACAATTACCAGCTGAAGCTGCTATAAATCGAAGACCTGTTTCAGCAAGTGT
32903295	EST head	hepatocyte growth factor-regulated tyrosine kinase substrate [Homo sapiens]	4e-28	signal transduction	AGCTCAAAAAGAACGTGAACTTGAGTTGCAAGAAAAAGAAGAATTAGAATTGGCTCTGGC
32903962	EST head	Calcium/calmodulin-dependent protein kinase I [Xenopus tropicalis].	8e-47	signal transduction	ACGAACAGGGAGTTGTACATAGAGATCTCAAACCGGAAAATCTGCTTTATTACAGTCCCG
32904278	EST head	Mitogen-activated protein kinase phosphatase 7 [Strongylocentrotus purpuratus]	2e-14	signal transduction	CCGCTCAGAAATTAACAACTCCTTTATTACCTTCTCCATCTGTGCCTTTTGCAAAACTCG
32905328	EST head	MAP kinse-ERK kinase [Bombyx mori]	5e-26	signal transduction	ACGAATATCGTTTATAAGCAGTAATCGAGTTAGCACCGGACCAATGGATGTTGAAGAAAT
32899303	EST head	Elk3-prov protein [Xenopus laevis]	4e-26	transcription	TCCTCTACATACTAGTCAGTTGTCATCAGCTATTGGTTGAGGGAGAATCATATCTCGTTA
32900444	EST head	far upstream element (FUSE) binding protein 3 [Homo sapiens]	1e-33	transcription	ACTAATGATGATAAACCACTTCGAATTACTGGTGAAGCGTCTGCCGTTGATAAAGCTAAA
32901765	EST head	co-repressor protein groucho [Lytechinus variegatus]	1e-39	transcription	TACAAGCAAATGCAAGCCAGTCAACAACTCTCTTCAACTGCATCTGGTATGACTGCTCAC
32902343	EST head	THO complex subunit 1 (Tho1) (Nuclear matrix protein p84) isoform 6 [Canis familiaris]	2e-26	transcription	AATCCAGGACAACCTATCAAAGTGTATTTGACGACGATTATCATGGACAATCTGCAGCCT
32903106	EST head	DNA directed RNA polymerase II polypeptide C [Homo sapiens]	2e-37	transcription	TTTACGACATGTGTTGCTAGCGAAACCGGAAGATTGGCCAAAATCTGAATATTCTCAATT
32904098	EST head	prohibitin 2 [Xenopus tropicalis]	7e-36	transcription	GAAATTGAGAAAAATAAAAGCATCAGAGAAAATCGCAAGAACGCTGTCAACAGCTCAAAA
13623806	characterized sequence	DjAbd-Bb		transcription	GAAATTACAAACAAGAAAACCCGGCAGTAGTGATGATCAGATCAAATCAAATGTTCACGA
32902131	EST head	PUR-alpha-like protein [Schistosoma mansoni]	4e-42	transcription	TCGAGGTCGATTTTTACGAGTTACAATGGTTGCACCATCAAATCGATCCCAGATTGCAAT
32902388	EST head	leucine zipper transcription factor-like 1 [Rattus norvegicus].	1e-38	transcription	TTACAAAAAGAAAATGGTGAATTACGTCGTCGGTTAATTACCGTCGAAGAGAATGCTGTT
32903268	EST head	DNA-binding protein RFX2 [Strongylocentrotus purpuratus]	8e-61	transcription	CGACGAATATATTTACTATTTGGTGGAACAGAAGGTCGCAGAACATTTGAATTTGAGTCC
32904833	EST head	nuclear Y/CCAAT-box binding factor A subunit NF-YA [Xenopus laevis]	7e-09	transcription	AAATGCAAAGCAATATAATCGAATACTCAAGCGACGACAAGCTAGAGCAAAACTTGAGGC
217311	characterized sequence	DjPOU1		transcription	AAGAAGTCGTTAGAGTTTGGTTTTGTAATAGACGACAAAAAGAAAAACGAATCACTCCGA
217313	characterized sequence	DjPOU2		transcription	ACCCCTGTTAAGTAAATGGTTAGAAGAAGCCGATTTGTCATTGTCAAATACTGTGGTGAA
4519624	characterized sequence	DjPax-6A		transcription	ATGATACAATTGGATATCCCAAATACCCTACTGCTATGTTTCCCGGTTCATTGGAAAGTA
4519626	characterized sequence	Djrax		transcription	CTAAATGGAGAAGACAAGAAAAAATCGAAGCAGCTAATCATACTCACAATCTCCAAGAAG
4760765	characterized sequence	DjPlox-2		transcription	CCAATTTCAAATCGTGTCACTGGACAGGAGAATTACCAGAAAATATTCGCATCTGGTCTA
4760767	characterized sequence	DjPlox-3		transcription	ATCGTACTGCATACACAAGGCAGCAAATTCTAGAACTTGAAAAGGAATTTCATTTCAACA
4760769	characterized sequence	DjPlox-4		transcription	CTCACGCGTCGGAGACGTATTGAAATAGCCAACTCAGTTTGTTTGTCAGAACGTCAGATA
4760771	characterized sequence	DjPlox-5		transcription	AAATGGAAAAAGGAGCACAACATAGCCAAATTGACCGGGCCCGGCTCATGTGATCAAATT
4760773	characterized sequence	DjPlox-6		transcription	ACTAGACGAAGAAGAATAGAAATAGCTCATGCTTTATCTCTCACAGAACGACAAATAAAG
6970305	characterized sequence	DjotxA		transcription	ATTCAAACAATTGTATTGGATTAGATCAAGAATCGGAATTATCAGCAGCTGCAGCAGCAG
9309316	characterized sequence	DjFoxA		transcription	AAGTCCACATGACAGTTTATATGCAGCTGCAACCGGTTCATCTGTTGACTTAGAACACAT
13624036	characterized sequence	DjAbd-Ba		transcription	TGCCTGCAAATTGCATTTGTCGGAGAGACAGATAAA AGTCTGGTTTCAGAATCGTAGAAT
19032235	characterized sequence	DjPax-6B		transcription	AACAGGGGGAATTCTTTTGGTTCTTCATTGTTTCAGCCTCCAATTGGTTGGTATAATACT
22759700	characterized sequence	DjFoxG		transcription	TTTTCAAAACAAATCCCTACCTTGGAATTCGGTCAGTCAAAATTGTTTCTTTCCCAGTGT
22759702	characterized sequence	DjFoxD		transcription	TTACCACAATCACTGAGATTATGGCCATGCAATCCATTTCCAGCAACCAAATCAGTAACA
22759704	characterized sequence	Djfkh1		transcription	AATGATATTTATGTGTGGTGTGAAACGCATTTTCCCTATTATACACAAGCCGGAGTTGGA
22759706	characterized sequence	Djfkh2		transcription	AATGAGAGAACTGAACAAATCAAAAATCACATTATCCGATATTTACGGGTGGATTACGGA
22759708	characterized sequence	Djfkh3		transcription	GGCAGCTGACTCTGAATGGAATTTACAATTACATCAGCAAGCATTACCCTTATTTCAAAT
22759710	characterized sequence	Djfkh6		transcription	ATCGCTCTCATAACTATGTCAATTCTGCATTCAAAAGAAAAACGACTAACTTTGAATGAA
22759712	characterized sequence	Djfkh7		transcription	GCGCAACTTATTATTCAAGCAATTATTAGTGAAGAATCTCAGCAAATGACTCTGAGTGAA
30140323	characterized sequence	Djsix1-2		transcription	CAAGTTTCTGAATGTGATGATATCGATACAACAGATCAAACGCCAAATTTGCTCAACCCA
30140325	characterized sequence	Djeya		transcription	TTCATATCGAAATAATGTTGGCGGATTATTGGGAACTCAAAAGCGAGAACATTGGTTACA
32899289	EST head	ALL-1 protein [Gallus gallus].	3e-05	transcription	TTTCGCCACAGATCCGTTAGCATTTCTACTTTCCAAATCGAATTTGCCTCCCAAGAATCA
32899335	EST head	CCAAT-box DNA binding protein subunit B [Plasmodium falciparum	5e-06	transcription	GACTGCAACAAACCTATTGGAACTTTATCCACAAATATTATGCATGAACATGGA
32899629	EST head	HMG protein TCF/LEF [Dugesia japonica].	7e-59	transcription	GACCAGCAAATCCAGTCCGTCACTATCAATGAGCCAAGGTTATTTTGATGGTATTCCACC
32899796	EST head	TFIIS elongation factor [Xenopus laevis].	1e-39	transcription	GCACCTGATTATAAGAACACCGAGATTGTCGACATTTCGGACACTTGATCAAATCTGTTT
32900305	EST head	TAFII55 [Drosophila melanogaster]	3e-26	transcription	GTCCGCGCTAAAAGATTTCGTAAAACTCTGAAGAAAAAAACAATGGACTGGATGGAGGTG
32900307	EST head	general transcription factor IIH, polypeptide 3 [Mus musculus].	7e-06	transcription	TCCGGCAATGATGATGCACAACAATAATTCTCATCCGTTGTCTAATGAATTTGAGTTTGA
32900486	EST head	transcription factor ILF [Homo sapiens].	2e-31	transcription	CAGAACTGCAAATTTCAGTAATGTAATTACGTTGAAACGTGCCTGTGATATCAGTACTCA
32900599	EST head	p100 co-activator variant 1 [Danio rerio].	3e-47	transcription	CGTTATATTATGATTCATTGTTAGCAGCAGAAAGCACAGCTCAAAAGAAAACCGTTGGAG
32901006	EST head	E2F transcription factor 4 [Mus musculus].	9e-43	transcription	GGGGAAGTGCAGCTACTAATAGTCCTGATATGCAGCAAAGGCAGACTCAATTAAAAAGTG
32901121	EST head	transcription co-repressor Sin3 [Xenopus laevis].	3e-12	transcription	GATGAGGAAGATTCTGTTAATGGTAACAATAATTGTCAATTGGAGCATTCTGTATCACGT
32901367	EST head	CREB-binding protein [Aplysia californica].	0.0002	transcription	CAACGAGGTATGCATCCTGAAACTCCGTGTCCGGTAACCGGAAAATTACAATCACAAACT
32901439	EST head	suppressor of hairy wing homolog 2 [Homo sapiens].	7e-13	transcription	GATGCAGCAATCGAAAGATCTTCTCTACCTAGATGTGAAATCTGTTGCTTAGATTTTAAT
32901526	EST head	v-myb myeloblastosis viral oncogene homolog (avian)-like 1 [Gallus gallus].	6e-08	transcription	GCTTATCTTGAAGATCGGCAATTGTGGCTAAGTTTAAGGTCAAGATTCCGTGAATTATGG
32901660	EST head	Peroxisomal proliferator-activated receptor A interacting complex 285 kDa protein (PPAR-alpha interacting complex protein 285) [Canis familiaris].	2e-19	transcription	GATCATAAACAACTTCGCGCTATAGTTACCAGCCGATTTGCCAAATTAAAACAGTTTGAT
32901906	EST head	CTD (carboxy-terminal domain, RNA polymerase II, polypeptide A) small phosphatase 1 [Xenopus tropicalis].	2e-51	transcription	TTGTAATTTTAGATAACTCTCCGGTGTCCTATCTCCTGCACCCAAAAAATGCAGTACAAA
32901985	EST head	S300-II; TFIIB [Homo sapiens]	2e-35	transcription	CTGAGTTCATCTGACCGAGCTTTAAAAACTGCTCATTCTAACATAAGAGCTATGGGTGAT
32902206	EST head	VDRIP, partial [Bos taurus].	2e-19	transcription	AATGATTGGGTGGTGGGGGATAAACGCAGACCTTTTCCGACTGAGGAAAATATTCGCAAT
32902405	EST head	NF-X1 type Zn finger-containing protein [Dictyostelium discoideum].	3e-30	transcription	GTTTGTGAGAGACTAATCGATAGTTGTGGACATGTTTGTTCGAGAATCTGTCACGAGGGC
32903258	EST head	muscle LIM protein [Branchiostoma belcheri].	4e-34	transcription	GGTGGACAATTTGGAAATAAAGATGCACCTGCAGGAAATAAAACTAATGTAATGGGGGGT
32903360	EST head	PUR-alpha-like protein [Schistosoma mansoni]	8e-48	transcription	CTTGGATTTAAAGGAAAATGCTCGAGGTCGATTTTTACGAGTTACAATGGTTGCACCATC
32903494	EST head	Flightless I homolog [Homo sapiens].	1e-22	transcription	TGGTAACGCTCTTTGCACCAGAACTATTGAGGTGATGCCAATGATTGATTTCTTAAATTC
32903592	EST head	paired box gene 5 [Mus musculus].	5e-47	transcription	AAGTCGCCACGCCAGAAGTAGTGGAAGCTATATGTAAATATAAAGCTGAAAATCCTACAA
32904046	EST head	zinc finger protein RIN ZF [Rattus norvegicus].	6e-05	transcription	CAATATCGAGCAAAATGGCCAACAGAATTGGAAAAACATGTGATGGTTCATTCTTATGGA
32904507	EST head	Ruvbl2-prov protein [Xenopus laevis].	6e-73	transcription	TTTTGGCTTTATTCAGTGGTGACACCGGGGAAATAAAAAGTGAAGTAAGAGATCAAATTG
32905167	EST head	winged helix domain-containing protein isoform A [Rattus norvegicus].	2e-09	transcription	AAATTCAGTACAATGTGATTCCATTCTGCCTTCCCAATTCGTATCTCTCGATGAGTCATT
32905168	EST head	Mta3 protein [Danio rerio]	7e-29	transcription	TTGCATAAGGCCAATTATGCCTTGCAAGATGCTATATCTCTTCTTACACCTGGCGGAGCT
32905335	EST head	four and a half LIM domains 3 [Gallus gallus].	5e-07	transcription	CGGATTGTCAGAATGACGAATCATGTTTTATTTGTCACATGATGCTCGACGAACCTAATA
32905341	EST head	Enhancer of rudimentary homolog [Homo sapiens]	3e-05	transcription	CAGCAATTCGATCGAATTGGCTGGAAGGATTTCAATGTGATCAAAAGGTCCAATATATTT
32905703	EST head	Four and a half LIM domains 2 [Mus musculus].	4e-51	transcription	TGAATATCGTGGGAAACAGTGGCATGAAGAATGTTTCTTATGTCTCGAATGTAAACAACC
32905874	EST head	NGFI-A binding protein 1 [Canis familiaris].	1e-16	transcription	TTAGGAGGGGATGACGTTTCGCAATTATCGGAAGCATCAAAAGAAGAGTTTGATGAAATA
32906024	EST head	similar to RNA polymerase transcriptional regulation mediator, subunit 6 homolog (Activator-recruited cofactor 33 kDa component) (ARC33) (NY-REN-28 antigen), partial [Gallus gallus].	6e-12	transcription	GTGGGGATATAACTTCTTTACAGGGTGAAGAATATGTATTATATCATGCGCAAGATCCTA
62122564	characterized sequence	03133HH mRNA for HMG protein TCF/LEF		transcription	CTCAGCGTGTGATGATAGATCAGTAGATGCATCGACACTAGTATCGTTGAGCTCATCAAA
32900059	EST head	putative translational activator [Oryza sativa (japonica cultivar-group)].	3e-10	translation machinery	ATGAACGAGGTGTTGCTCCATTTATTGAACTTTACAGAGAAGCTCTTGTCAATGGACGAT
32900099	EST head	eukaryotic translation initiation factor 3, subunit 8, 110kDa [Canis familiaris].	1e-12	translation machinery	GATATTTCAATGAGGATAAGCGATATTGATGAGAATGAGAAATTAGACGCTGCCCCATAC
32900436	EST head	eIF3b [Arabidopsis thaliana]	6e-12	translation machinery	TTTTGAATGAATTCACACAGTTGATGAAAGAAAGTGATGAATGGAAAGAACCAGAGCCTT
32901193	EST head	eukaryotic translation initiation factor 4 gamma, 3 [Apis mellifera].	7e-19	translation machinery	TGACGGAGTCTTCTATAGAAACCAGAGTCCGTTTTAGAATTCTAGATATAATGGAAATGC
32901292	EST head	eukaryotic translation initiation factor 3 subunit 6 interacting protein [Mus musculus].	5e-39	translation machinery	ATTATCATTGCGACAGGATTTAAGTGAAGAATTGGAAAAATGTGAAAAATCGGCTTGGAC
32901870	EST head	eukaryotic translation initiation factor 2C, 1 [Homo sapiens].	2e-35	translation machinery	TCGAGCTCTAAAAGCAACGAGATGCGCATAATAAGCAGGAGCTGGTATTGACACAGATCT
32902309	EST head	similar to Eukaryotic translation initiation factor 3 subunit 2 (eIF-3 beta) (eIF3 p36) (eIF3i) (TGF-beta receptor interacting protein 1) (TRIP-1) [Gallus gallus].	5e-38	translation machinery	ACAGCCAAATTGTACAATGCATACGATATGGAAATAATCAAAACGTTCACAGCTGATCGA
32902327	EST head	similar to eukaryotic translation initiation factor 3, subunit 5 epsilon, 47kDa; eukaryotic translation initiation factor 3, subunit 5 (epsilon, 47kD); eIF3-epsilon [Gallus gallus].	7e-38	translation machinery	CAATATGCAAACACCAGATTTAGGTATAAAGGCGTATACTAGTCGGCCTATAGGCGTGCC
32903184	EST head	eukaryotic translation initiation factor 3, subunit 9 eta, 116kDa [Homo sapiens].	4e-37	translation machinery	ATCGATATTGTCGGAGTGAAAGATTTCACCTGGTCGGCGAAGGGTCATTTGATTTCGTAT
32903275	EST head	translation initiation factor eIF-4A [Schizosaccharomyces pombe	4e-05	translation machinery	TTCTCTGATATGGTTGAAACCCCAGAACTAGCCTGTGATTTGAACTCAGCGCTGAAATAG
32904777	EST head	Eukaryotic initiation factor protein 3.E [Caenorhabditis elegans].	8e-13	translation machinery	ACGCAGCAGATGCTCTAAAAATTGTGCAAACATTGGGTTCTGATAATGAAAAACGTTTAT
32904792	EST head	eukaryotic translation initiation factor 4H isoform 1 [Gallus gallus].	8e-20	translation machinery	TAAAGCGAGAATCGGTGACAATGTTCTTAAAGTTAATGTTGCCGAAGGTCGCAAAAAAGA
32906000	EST head	Eukaryotic translation initiation factor 5B (eIF-5B) (Translation initiation factor IF-2) [Gallus gallus].	1e-40	translation machinery	AAATTGCATCTGAATGTGAGATGTTTCTGGGAGGATGACGGTGACGAGGAATACATCAGC
32902107	EST head	eukaryotic translation initiation factor 2C, 3 [Homo sapiens].	1e-72	translation machinery	GTGTACAACCTCATCGACAAGAAACTATTCAAGATCTAGCTGCTATGGTTAAAGAATTAC
32904951	EST head	eukaryotic translation initiation factor 5 [Mus musculus].	9e-20	translation machinery	CGTGGGTAATGGTTGTCATGATGCCAGTATGCTTCAAGAATTACTCCATTGTTTTATTAA
32899481	EST head	NOGO-interacting mitochondrial protein short isoform [Homo sapiens].	4e-25	unk	TTGAAGAAGGTTCACACACAGATTATGTTGTTTGTCATGAAAACCAGTTAGCATTGAAAC
32902059	EST head	unk	3e-18	unk	ATGTACTTGATTGAGAATGGCGCAAAATTAGACTTAAAAAATAACGATGGGAAAACACCG
32903183	EST head	TGF beta-inducible nuclear protein [Aplysia californica]	3e-48	unk	AACGAAAAGCATGGAAGAGAGTTATTACTAAAATGACTTTTGTCGATCCGGGATTCACTA
32904279	EST head	ganglioside-induced differentiation-associated-protein 2 [Mus musculus].	3e-17	unk	TCTGCTGCTATAAATGCCATCTACAATTGCTACAGAAATTCTTTACTTACAGCAATGGAT
32905499	EST head	Loh11cr2a-prov protein [Xenopus laevis]	4e-24	unk	TGAGACCATTACGGGATATGTATAATTCTCATCTGTCGTCGGATTATAATCGTATAGCAT
