# Supplementary material for: Deciphering the molecular machinery of stem cells: a look at the neoblast gene expression profile
Source: Genome Biol. 2007 Apr 20;8(4):R62. doi: 10.1186/gb-2007-8-4-r62 (PMC1896013; doi:10.1186/gb-2007-8-4-r62)
Supplement: Additional data file 3 — Shown is a table listing the genes identified with supervised analysis I. [file gb-2007-8-4-r62-S3.xls]

## Sheet: Sheet1
	Supervised analysis I
Gi number	Homology	e value	Alternative names	Parametric p-value	Functional category	GO quick search result for the Human homologue
32901923	PAI-1 mRNA-binding protein [Danio rerio].	6e-15	Plasminogen activator inhibitor 1 RNA-binding protein, PAI1 RNA-binding protein 1, PAI-RBP1, SERPINE1 mRNA-binding protein 1, SERBP1	p < 1e-07	RNA metabolism	http://www.ebi.ac.uk/ego/GSearch?mode=protein&ontology=all_ont&query=Q8NC51
32900731	retinoblastoma-binding protein mRbAp48 [Mus musculus]	8e-80	Histone-binding protein RBBP4, Retinoblastoma-binding protein 4, RBBP-4, Retinoblastoma-binding protein p48, Chromatin assembly factor 1 subunit C, CAF-1 subunit C, Chromatin assembly factor I p48 subunit, CAF-I 48 kDa subunit, CAF-I p48	1e-07	chromatin modeling	http://www.ebi.ac.uk/ego/GSearch?mode=protein&ontology=all_ont&query=Q09028
32901296	H2A histone family, member Z [Rattus norvegicus]	1e-42	Histone H2A.Z, H2A/z, H2AFZ	1e-07	chromatin modeling	http://www.ebi.ac.uk/ego/GSearch?query=P17317&mode=name_syno&ontology=all_ont
32903243	TIA-1 [Gallus gallus]	2e-17	Nucleolysin TIA-1 isoform p40, RNA-binding protein TIA-1, p40-TIA-1	1e-07	RNA metabolism	http://www.ebi.ac.uk/ego/GSearch?mode=protein&ontology=all_ont&query=P31483
32902158	TAF-Ibeta1 [Xenopus laevis]	6e-45	Myeloid leukemia-associated SET translocation protein, Protein SET, Phosphatase 2A inhibitor I2PP2A, I-2PP2A, Template-activating factor I, TAF-I, HLA-DR-associated protein II, PHAPII, Inhibitor of granzyme A-activated Dnase, IGAAD, Setb	2e-07	chromatin modeling	http://www.ebi.ac.uk/ego/GSearch?mode=protein&ontology=all_ont&query=Q01105
32901229	high mobility group-like nuclear protein 2 [Echinococcus multilocularis	3e-37	NHP2-like protein 1, High mobility group-like nuclear protein 2 homolog 1, U4/U6.U5 tri-snRNP 15.5 kDa protein, OTK27, hSNU13, NHP2L1	5e-07	RNA metabolism	http://www.ebi.ac.uk/ego/GSearch?mode=protein&ontology=all_ont&query=P55769
32900901	Su(var)205 [Drosophila yakuba]	1e-26	Heterochromatin protein 1, HP1, Nonhistone chromosomal protein C1A9 antigen	1.3e-06	chromatin modeling	http://www.ebi.ac.uk/ego/GSearch?mode=protein&ontology=all_ont&query=P05205
32904098	prohibitin 2 [Xenopus tropicalis]	7e-36	B-cell receptor-associated protein BAP37, Repressor of estrogen receptor activity, D-prohibitin, PHB2, BAP, REA	1.5e-06	transcription	http://www.ebi.ac.uk/ego/GSearch?mode=protein&ontology=all_ont&query=Q99623
32903106	DNA directed RNA polymerase II polypeptide C [Homo sapiens]	2e-37		1.5e-06	transcription
13561035	DjMCM2		DNA replication licensing factor MCM2, Minichromosome maintenance protein 2 homolog, Nuclear protein BM28, MCM2	1.6e-06	cell cycle-proliferation	http://www.ebi.ac.uk/ego/GSearch?mode=protein&ontology=all_ont&query=P49736
32902252	Proteasome (prosome, macropain) 26S subunit, ATPase, 1 [Danio rerio]	3e-86		1.6e-06	protein degradation
32901378	piwi-related protein [Tetrahymena thermophila]	8e-17		1.6e-06	RNA metabolism	http://www.ebi.ac.uk/ego/GSearch?query=Q96J94&mode=name_syno&ontology=all_ont
32903725	piwi-like 2 [Canis familiaris]	1e-31		2.8e-06	RNA metabolism	http://www.ebi.ac.uk/ego/GSearch?query=Q96J94&mode=name_syno&ontology=all_ont
32901231	heterogeneous nuclear ribonucleoprotein A1 [Bombyx mori]	2e-47	Heterogeneous nuclear ribonucleoproteins A2/B1, hnRNP A2 / hnRNP B1, HNRPA2B1	1.26e-05	RNA metabolism	http://www.ebi.ac.uk/ego/GSearch?mode=protein&ontology=all_ont&query=P22626
32901540	Stard10 protein [Mus musculus]	3e-29	PCTP-like protein, PCTP-L, StAR-related lipid transfer protein 10, StARD10, START domain-containing protein 10, Serologically defined colon,, cancer antigen 28, Antigen NY-CO-28	1.71e-05	molecule transport
32899904	dynein, cytoplasmic, intermediate polypeptide 2 [Gallus gallus]	3e-16	DYNC1I2 protein, Dynein, cytoplasmic, intermediate polypeptide 2	1.78e-05	cytoarchitecture organization
32902540	similar to MIWI [Canis familiaris]	1e-23		2.04e-05	RNA metabolism	http://www.ebi.ac.uk/ego/GSearch?query=Q96J94&mode=name_syno&ontology=all_ont
32903884	Sam68-like mammalian protein 1 [Homo sapiens]	5e-17	KH domain-containing, RNA-binding, signal transduction-associated protein 1, p21 Ras GTPase-activating protein-associated p62, GAP-associated tyrosine phosphoprotein p62, Src-associated in mitosis 68 kDa protein, Sam68, p68	2.34e-05	RNA metabolism	http://www.ebi.ac.uk/ego/GSearch?mode=protein&ontology=all_ont&query=Q07666
32901695	HLA-B associated transcript 1 [Bos taurus].	4e-62	Spliceosome RNA helicase BAT1, DEAD box protein UAP56, 56 kDa U2AF65-associated protein, ATP-dependent RNA helicase p47, HLA-B-associated transcript-1	3.25e-05	RNA metabolism	http://www.ebi.ac.uk/ego/GSearch?mode=protein&ontology=all_ont&query=Q13838
32905289	Cathepsin L precursor (Cysteine proteinase 1) [Strongylocentrotus purpuratus]	4e-31	Cathepsin L [Precursor], Major excreted protein	3.56e-05	protein degradation	http://www.ebi.ac.uk/ego/GSearch?mode=protein&ontology=all_ont&query=P07711
32899303	Elk3-prov protein [Xenopus laevis]	4e-26	ETS domain-containing protein Elk-3, ETS-related protein NET, ETS-related protein ERP, SRF accessory protein 2, SAP-2	3.6e-05	transcription	http://www.ebi.ac.uk/ego/GSearch?mode=protein&ontology=all_ont&query=P41970
58652021	Djpcna		Proliferating cell nuclear antigen, PCNA	3.95e-05	cell cycle-proliferation	http://www.ebi.ac.uk/ego/GSearch?mode=protein&ontology=all_ont&query=P12004
32900512	tetraspanin family protein [Branchiostoma belcheri tsingtaunese]	1e-11		5.03e-05	receptor/ligand
32905112	C-terminal binding protein (CtBP protein) (dCtBP) [Tribolium castaneum]	5e-63	CTBP	5.65e-05	intracellular traffiking	http://www.ebi.ac.uk/ego/GSearch?mode=protein&ontology=all_ont&query=Q13363
32901355	THO complex 4 [Mus musculus]	9e-22	Tho4, Ally of AML-1 and LEF-1, Transcriptional coactivator Aly/REF, bZIP-enhancing factor BEF	5.7e-05	RNA metabolism	http://www.ebi.ac.uk/ego/GSearch?mode=protein&ontology=all_ont&query=Q86V81
32904124	ATP-binding cassette sub-family A member 1 [Bos taurus]	3e-21	ABCA1, ABC1, CERP	5.79e-05	molecule transport	http://www.ebi.ac.uk/ego/GSearch?mode=protein&ontology=all_ont&query=O95477
32905315	FUS interacting protein (serine-arginine rich) 1 [Xenopus tropicalis]	4e-16	TLS-associated protein with Ser-Arg repeats, TLS-associated protein with SR repeats, TASR , TLS-associated serine-arginine protein, TLS-associated SR protein, 40 kDa SR-repressor protein SRrp40, Splicing factor SRp38, FUSIP1, TASR	6.58e-05	RNA metabolism	http://www.ebi.ac.uk/ego/GSearch?mode=protein&ontology=all_ont&query=O75494
32899321	AHNAK-related protein, partial [Gallus gallus]	2e-10	Neuroblast differentiation-associated protein AHNAK , Desmoyokin	6.64e-05	cytoarchitecture organization	http://www.ebi.ac.uk/ego/GSearch?mode=protein&ontology=all_ont&query=Q09666
32904989	SAP-97B [Danio rerio]	7e-09	Disks large homolog 1, Synapse-associated protein 97, SAP-97, hDlg, DLG	6.82e-05	intracellular traffiking	http://www.ebi.ac.uk/ego/GSearch?mode=protein&ontology=all_ont&query=Q12959
3986286	DjVLGB		Probable ATP-dependent RNA helicase DDX4	7.27e-05	RNA metabolism	http://www.ebi.ac.uk/ego/GSearch?query=Q9NQI0&mode=name_syno&ontology=all_ont
32899939	glycine-rich protein [Artemia salina]	7e-22	KH domain-containing, RNA-binding, signal transduction-associated protein 2	8.45e-05	RNA metabolism
32900017	Setb protein [Danio rerio]	5e-45	Myeloid leukemia-associated SET translocation protein, Protein SET, Phosphatase 2A inhibitor I2PP2A, I-2PP2A, Template-activating factor I, TAF-I, HLA-DR-associated protein II, PHAPII, Inhibitor of granzyme A-activated Dnase, IGAAD, Setb	0.0001048	chromatin modeling	http://www.ebi.ac.uk/ego/GSearch?mode=protein&ontology=all_ont&query=Q01105
32901418	heat shock 90 kDa protein [Platynereis dumerilii]	2e-84		0.0001159	protein folding	http://www.ebi.ac.uk/ego/GSearch?mode=protein&ontology=all_ont&query=P14625
32903901	troponin T [Chlamys nipponensis]	4e-11		0.0001371	cytoarchitecture organization	http://www.ebi.ac.uk/ego/GSearch?mode=protein&ontology=all_ont&query=P13805
32903833	nucleoside diphosphate kinase [Aspergillus nidulans FGSC A4]	4e-52		0.000163	cell metabolism
32905380	thyroglobulin [Mus musculus]	6e-08	Thyroglobulin [Precursor]	0.0001708	receptor/ligand	http://www.ebi.ac.uk/ego/GSearch?mode=protein&ontology=all_ont&query=P01266
32902343	THO complex subunit 1 (Tho1) (Nuclear matrix protein p84) isoform 6 [Canis familiaris]	2e-26	HPR1	0.0002011	transcription	http://www.ebi.ac.uk/ego/GSearch?mode=protein&ontology=all_ont&query=Q96FV9
32901632	SNAP-25 [Aplysia californica]	4e-63	Synaptosomal-associated protein 25, SNAP-25, Synaptosomal-associated 25 kDa protein, Super protein,SUP	0.0002284	intracellular traffiking
32900444	far upstream element (FUSE) binding protein 3 [Homo sapiens]	1e-33	FUBP3	0.0002502	transcription	http://www.ebi.ac.uk/ego/GSearch?query=Q96I24&mode=name_syno&ontology=all_ont
32901476	pro1 collagen type III [Rattus norvegicus]	1e-13		0.0002552	secreted factors
32903842	ER protein disulfide isomerase [Aedes aegypti]	4e-26	Protein disulfide-isomerase, PDI, Prolyl 4-hydroxylase beta subunit, Cellular thyroid hormone-binding protein, p55	0.0002598	receptor/ligand
32903936	heat shock protein HSP60 [Schistosoma mansoni]	3e-74		0.0002645	protein folding	http://www.ebi.ac.uk/ego/GSearch?query=P10809&mode=name_syno&ontology=all_ont
32900868	similar to cytokine induced protein 29 kDa [Strongylocentrotus purpuratus]	2e-14	Nuclear protein Hcc-1, Proliferation-associated cytokine-inducible protein CIP29	0.0003308	chromatin modeling	http://www.ebi.ac.uk/ego/GSearch?query=P82979&mode=name_syno&ontology=all_ont
AJ865376	DjPiwi-1			0.0003412	RNA metabolism
32901916	cleavage stimulation factor 64-kDa subunit [Bombyx mori]	2e-24	CSTF 64 kDa subunit, CF-1 64 kDa subunit, CstF-64, CSTF2	0.0003446	RNA metabolism	http://www.ebi.ac.uk/ego/GSearch?query=P33240&mode=name_syno&ontology=all_ont
32903183	TGF beta-inducible nuclear protein [Aplysia californica]	3e-48	Hairy cell leukemia protein 1, TINP1	0.0003522	unk	http://www.ebi.ac.uk/ego/GSearch?query=O95478&mode=name_syno&ontology=all_ont
32901796	RECQL1 protein [Apis mellifera]	5e-22	ATP-dependent DNA helicase Q1	0.0004085	DNA repair	http://www.ebi.ac.uk/ego/GSearch?query=P46063&mode=name_syno&ontology=all_ont
32900566	feminization 1 homolog a [Strongylocentrotus purpuratus]	3e-12	fem-1	0.0004574	apoptosis	http://www.ebi.ac.uk/ego/GSearch?query=Q9UK73&mode=name_syno&ontology=all_ont
32901765	co-repressor protein groucho [Lytechinus variegatus]	1e-39	Transducin-like enhancer protein 1, ESG1, TLE1	0.0004746	transcription	http://www.ebi.ac.uk/ego/GSearch?query=Q04724&mode=name_syno&ontology=all_ont
32903225	PP2A inhibitor [Tetraodon fluviatilis].	3e-33	Myeloid leukemia-associated SET translocation protein, Protein SET, Phosphatase 2A inhibitor I2PP2A, I-2PP2A, Template-activating factor I, TAF-I, HLA-DR-associated protein II, PHAPII, Inhibitor of granzyme A-activated Dnase, IGAAD, Setb	0.0005534	chromatin modeling	http://www.ebi.ac.uk/ego/GSearch?mode=protein&ontology=all_ont&query=Q01105
32905088	H3 histone, family 3A [Homo sapiens]	4e-61		0.0005693	chromatin modeling	http://www.ebi.ac.uk/ego/GSearch?query=P84243&mode=name_syno&ontology=all_ont
32904456	STE family protein kinase [Dictyostelium discoideum].	2e-19		0.0005962	cell cycle-proliferation
32903625	poly A binding protein, cytoplasmic 1 isoform 4 [Tribolium castaneum]	9e-54		0.0006476	RNA metabolism	http://www.ebi.ac.uk/ego/GSearch?query=P11940&mode=name_syno&ontology=all_ont
32901032	thyroid hormone receptor interactor 12 isoform 1 [Tribolium castaneum]	3e-43	TRIP12	0.0006565	signal transduction	http://www.ebi.ac.uk/ego/GSearch?query=Q14669&mode=name_syno&ontology=all_ont
32903681	Cniwi [Podocoryne carnea]	8e-07		0.000732	RNA metabolism	http://www.ebi.ac.uk/ego/GSearch?query=Q96J94&mode=name_syno&ontology=all_ont
32900019	SP17 [Oryctolagus cuniculus]	2e-17	Sperm surface protein Sp17	0.0007388	receptor/ligand	http://www.ebi.ac.uk/ego/GSearch?query=Q15506&mode=name_syno&ontology=all_ont
32903295	hepatocyte growth factor-regulated tyrosine kinase substrate [Homo sapiens]	4e-28	Protein pp110, HGS	0.0007671	signal transduction	http://www.ebi.ac.uk/ego/GSearch?query=O14964&mode=name_syno&ontology=all_ont
32900542	NGEP long variant [Homo sapiens]	1e-23	TMEM16G	0.0008004	receptor/ligand	http://www.ebi.ac.uk/ego/GSearch?query=Q6IWH7&mode=name_syno&ontology=all_ont
32904793	receptor for activated protein kinase C [Oreochromis mossambicus]	9e-78		0.000806	receptor/ligand	http://www.ebi.ac.uk/ego/GSearch?query=P63244&mode=name_syno&ontology=all_ont
56085675	ATP-binding cassette, sub-family F, member 1 isoform b [Bos taurus]	3e-33	ATP-binding cassette 50, TNF-alpha-stimulated ABC protein	0.0008426	molecule transport	http://www.ebi.ac.uk/ego/GSearch?query=Q8NE71&mode=name_syno&ontology=all_ont
