# Supplementary material for: Deciphering the molecular machinery of stem cells: a look at the neoblast gene expression profile
Source: Genome Biol. 2007 Apr 20;8(4):R62. doi: 10.1186/gb-2007-8-4-r62 (PMC1896013; doi:10.1186/gb-2007-8-4-r62)
Supplement: Additional data file 5 — Shown is a table listing the genes identified with supervised analysis II. [file gb-2007-8-4-r62-S5.xls]

## Sheet: Foglio1
	Supervised analysis II
Gi number	Homology	e value	Alternative names	Parametric p-value	Functional category
32902038	Dctn2 protein [Danio rerio]	3e-14	Dynactin subunit 2, Dynactin complex 50 kDa subunit, 50 kDa dynein-associated polypeptide, p50 dynamitin, DCTN-50	2e-07	cytoarchitecture organization
32902313	14-3-3 CG31196-PC, isoform C [Drosophila melanogaster].	3e-56	14-3-3 protein epsilon	2e-07	signal transduction
23978557	ADCYAP1		PACAP	4e-07	receptor/ligand
62122570	DjwntB			6e-07	receptor/ligand
32903074	protein phsophatase-2A catalytic subunit-like [Oreochromis mossambicus]	2e-91	PP2A	6e-07	signal transduction
32900605	Twinfilin 1 (A6 protein) (Protein tyrosine kinase 9) [Canis familiaris].	3e-25	PTK9	2.2e-06	cytoarchitecture organization
40643305	Djops			3.9e-06	receptor/ligand
32899629	HMG protein TCF/LEF [Dugesia japonica].	7e-59		4.4e-06	transcription
32903843	mitogen activated protein kinase kinase kinase 2 [Mus musculus]	4e-20	MAPK/ERK kinase kinase 2, MEK kinase 2, MEKK 2	4.5e-06	signal transduction
32902337	14-3-3 protein beta/alpha-B [Danio rerio]	2e-54	14-3-3 protein beta/alpha, Protein kinase C inhibitor protein 1, KCIP-1, Protein 1054	4.7e-06	intracellular traffiking
32903360	PUR-alpha-like protein [Schistosoma mansoni]	8e-48	Transcriptional activator protein Pur-alpha, Purine-rich single-stranded DNA-binding protein alpha, PURA	4.7e-06	transcription
32904456	STE family protein kinase [Dictyostelium discoideum].	2e-19	MEKK3, MAPKKK3	6e-06	cell cycle-proliferation
32900759	beta-tubulin [Octopus vulgaris]	1e-79		6e-06	cytoarchitecture organization
32903177	p21-activated protein kinase 1 Dpak1 [Drosophila melanogaster]	7e-49	P21/Cdc42/Rac1-activated kinase 1, p21-activated kinase 1, PAK-1, P65-PAK, Alpha-PAK	7.2e-06	cell cycle-proliferation
47080309	DjClg2			8.7e-06	apoptosis
32903426	Phosphorylase kinase CG1830-PB, isoform B [Drosophila melanogaster]	5e-37	Phosphorylase b kinase gamma catalytic chain	1.09e-05	signal transduction
32904029	syntenin isoform 3 isoform 1 [Canis familiaris]	5e-33		1.31e-05	signal transduction
32901500	opioid growth factor receptor [Danio rerio].	3e-27	OGFr, Zeta-type opioid receptor, 7-60 protein	1.81e-05	receptor/ligand
32904247	Y-box protein [Dugesia japonica]	9e-37		2.11e-05	RNA metabolism
32902512	Prominin-like protein [Tribolium castaneum]	4e-07	Prominin-like protein 1, Antigen AC133, CD133 antigen	3.89e-05	receptor/ligand
32901293	RAB21, member RAS oncogene family [Xenopus tropicalis]	1e-52		4.71e-05	intracellular traffiking
3986193	DjMHC-A			5.91e-05	cytoarchitecture organization
32902245	splicing factor, arginine/serine-rich 10	3e-24	Transformer-2-beta, HTRA2-beta, Transformer 2 protein homolog	6.71e-05	RNA metabolism
32904816	kinesin heavy chain [Strongylocentrotus purpuratus]	3e-33		7.16e-05	cytoarchitecture organization
32905154	glutamine synthetase [Crassostrea gigas].	2e-75		8.22e-05	cell metabolism
32901526	v-myb myeloblastosis viral oncogene homolog (avian)-like 1 [Gallus gallus].	6e-08	MYBL1	9.28e-05	transcription
32904366	dopa decarboxylase [Danio rerio]	4e-46	DDC	0.0001138	cell metabolism
56085677	F-actin capping protein beta subunit [Bombyx mori]	3e-69	CapZ-b	0.0001287	cytoarchitecture organization
6088097	Djsyt			0.0001314	intracellular traffiking
32901579	serum/glucocorticoid regulated kinase isoform 1 [Canis familiaris]	6e-42	SGK1	0.0001694	signal transduction
32900524	tumor necrosis factor type 2 receptor associated protein [Orange-spotted grouper iridovirus]	1e-09	TNF receptor-associated factor 2, Tumor necrosis factor type 2 receptor-associated protein 3, TRAF2, TRAP3	0.0002089	signal transduction
32905825	adhesive plaque protein [Mytilus galloprovincialis].	5e-06	MCFP1	0.0002348	chromatin modeling
32901733	small GTPase RhoA [Danio rerio]	4e-73		0.0002492	signal transduction
32901092	axonemal dynein light chain p33 [Strongylocentrotus purpuratus]	9e-54	p33	0.0002505	cytoarchitecture organization
32903658	Ubiquitin-conjugating enzyme E2 L3 [Tribolium castaneum]	1e-36		0.0002581	protein degradation
32903554	CD40 binding protein [Homo sapiens]	3e-22	TNF receptor-associated factor 3, CD40 receptor-associated factor 1, CRAF1, CD40-binding protein, CD40BP, LMP1-associated protein, LAP1, CAP-1	0.0002584	signal transduction
32900388	transmembrane 9 superfamily member 3 [Danio rerio]	8e-66		0.0002704	receptor/ligand
32901770	type N4 regulatory subunit of protein kinase A [Aplysia californica ]	6e-71		0.0002758	signal transduction
32899408	Tubulin, beta, 2 [Rattus norvegicus]	1e-79		0.0002778	cytoarchitecture organization
32903896	ubiquitin-conjugating enzyme [Aedes aegypti].	4e-72		0.0002792	protein degradation
32900572	calreticulin [Ixodes muris]	1e-52		0.0003364	intracellular traffiking
32901713	PET9 [Saccharomyces kluyveri]	3e-51	ADP/ATP-translocator protein 2, ANT-2	0.0003628	molecule transport
32904402	testis enhanced gene transcript-like protein [Paralichthys olivaceus]	3e-19	Bax inhibitor 1	0.0004246	apoptosis
32903601	Actin related protein 2/3 complex, subunit 2, 34kDa [Xenopus tropicalis]	4e-42	SOP2-like protein	0.0004447	cytoarchitecture organization
62122558	Djwnt-A mRNA for WNT			0.0004506	receptor/ligand
32905205	Awp1-pending-prov protein [Xenopus laevis].	3e-27		0.0004791	signal transduction
32903090	pushover [Drosophila melanogaster]	4e-16		0.0004876	receptor/ligand
32901453	cell death-regulatory protein GRIM19 [Bombyx mori]	3e-10	NADH dehydrogenase [ubiquinone] 1 alpha subcomplex subunit 13, NADH-ubiquinone oxidoreductase B16.6 subunit, Complex I-B16.6 CI-B16.6, Gene associated with retinoic-interferon-induced mortality 19 protein	0.0005046	apoptosis
32900354	MAK16-like protein [Schistosoma mansoni].	4e-44	MAK16-like protein RBM13, RNA binding motif protein 13, NNP78	0.0005203	cell cycle-proliferation
32900586	Glutamate dehydrogenase 1 [Danio rerio].	3e-69		0.0005356	cell metabolism
32902050	Protein phosphatase 4 (formerly X), catalytic subunit [Rattus norvegicus]	1e-80	Serine/threonine-protein phosphatase 4 catalytic subunit, PP4C, Pp4, Protein phosphatase X, PP-X	0.0005361	signal transduction
22759700	DjFoxG			0.0005692	transcription
32900267	Mmp1-prov protein [Xenopus laevis]	3e-24	MMP1	0.000625	secreted factors
32901124	tryptophan 2,3-dioxygenase [Chlamys farreri].	6e-42		0.0006317	cell metabolism
32901632	SNAP-25 [Aplysia californica]	4e-63	Synaptosomal-associated protein 25, SNAP-25, Synaptosomal-associated 25 kDa protein, Super protein,SUP	0.0006965	intracellular traffiking
32901752	Tropomyosin 2 (TMII) [Schistosoma mansoni]	9e-36		0.0007244	cytoarchitecture organization
32901703	tetraspanin family protein [Branchiostoma belcheri tsingtaunese].	1e-12		0.00079	receptor/ligand
32904270	ATP-dependent RNA helicase [Plasmodium berghei strain ANKA].	5e-07		0.0008112	RNA metabolism
32904237	ubiquitin-activating enzyme E1, Chr X [Mus musculus].	2e-32		0.0008292	protein degradation
32901618	suppressor of cytokine signaling [Ciona intestinalis]	2e-11	SOCS-6	0.0008456	signal transduction
32901909	caspase 8 [Ictalurus punctatus]	7e-12		0.0008459	apoptosis
18148985	Djnet1			0.0009252	cytoarchitecture organization
32899658	TAO kinase 2 [Strongylocentrotus purpuratus]	4e-06	Serine/threonine-protein kinase TAO2, Thousand and one amino acid protein 2, Prostate-derived STE20-like kinase 1, PSK-1, Kinase from chicken homolog C, hKFC-C	0.0009421	signal transduction
32900422	cathepsin D [Bombyx mori]	1e-55		0.0009617	protein degradation
32901735	peptidyl-prolyl cis-trans isomerase [Aspergillus fumigatus Af293].	2e-61	FK506-binding protein 14, Rotamase	0.0009688	protein folding
